# Supplementary material for: Androgens regulate ovarian gene expression by balancing Ezh2-Jmjd3 mediated H3K27me3 dynamics
Source: PLoS Genet. 2021 Mar 30;17(3):e1009483. doi: 10.1371/journal.pgen.1009483 (PMC8034747; doi:10.1371/journal.pgen.1009483)
Supplement: S1 Dataset — (XLSX) [file pgen.1009483.s009.xlsx]

## Sheet: Significant -DEGs
S1 Data: List of differentially expressed genes (control vs DHT)
ID	Gene name	log2FoldChange	pvalue	padj	C1	C2	C3	T1	T2	T3
ENSMUSG00000040026	Saa3	3.23265	1.11303e-12	6.65874e-11	67.2816	88.282	33.3502	442.303	539.983	793.348
ENSMUSG00000057465	Saa2	2.94813	3.52371e-09	1.31287e-07	4.94718	7.43427	5.55836	32.292	51.2712	55.5017
ENSMUSG00000097767	Miat	2.79196	2.73021e-22	4.51467e-20	22.757	26.9492	19.4543	122.318	146.177	211.124
ENSMUSG00000044254	Pcsk9	2.53188	1.06891e-14	8.36765e-13	62.3345	127.312	134.327	651.711	665.434	558.282
ENSMUSG00000026227	2810459M11Rik	2.36687	9.64551e-09	3.33223e-07	6.92605	8.36356	19.4543	53.82	59.9982	66.3844
ENSMUSG00000040627	Aicda	2.33557	1.00832e-42	6.74519e-40	80.1443	144.968	147.297	576.363	597.8	710.639
ENSMUSG00000102224	4930447F24Rik	2.30214	1.45183e-07	4.10895e-06	13.8521	9.29284	9.26394	32.292	61.089	66.3844
ENSMUSG00000066438	Plekhd1	2.2932	1.64784e-26	3.84942e-24	361.144	613.327	519.707	2352.42	2391.2	2582.46
ENSMUSG00000048572	Tmem252	2.27421	2.42985e-15	2.07862e-13	24.7359	35.3128	22.2335	115.468	110.178	173.035
ENSMUSG00000022367	Has2	2.25358	1.42428e-12	8.31789e-11	273.084	568.722	491.915	2396.46	1957.03	2007.86
ENSMUSG00000040181	Fmo1	2.11814	1.6832e-06	3.90721e-05	18.7993	9.29284	11.1167	73.3909	29.4536	66.3844
ENSMUSG00000025491	Ifitm1	2.08385	7.89297e-11	3.64141e-09	26.7148	21.3735	15.7487	100.79	68.7252	100.121
ENSMUSG00000015090	Ptgds	2.07416	6.25631e-19	7.30746e-17	357.186	394.016	276.992	1120.43	1491.23	1718.38
ENSMUSG00000033377	Palmd	2.04716	1.57887e-07	4.44286e-06	11.8732	20.4442	12.9695	43.056	63.2708	81.6201
ENSMUSG00000040170	Fmo2	1.99666	1.03665e-18	1.18267e-16	49.4718	65.9792	44.4669	267.143	186.54	183.917
ENSMUSG00000048108	Tmem72	1.92134	2.24629e-20	2.97825e-18	69.2605	80.8477	43.5405	220.173	259.628	253.567
ENSMUSG00000041731	Pgm5	1.90259	3.02307e-28	8.39443e-26	134.563	195.15	120.431	465.788	546.529	672.55
ENSMUSG00000040276	Pacsin1	1.8863	4.93752e-17	5.04621e-15	81.1337	58.5449	45.3933	182.01	231.266	269.891
ENSMUSG00000025194	Abcc2	1.88305	4.26604e-05	0.000718345	10.8838	7.43427	11.1167	32.292	32.7263	43.5307
ENSMUSG00000051727	Kctd14	1.8638	1.82557e-07	5.10778e-06	645.112	551.995	316.827	1444.33	1671.22	2394.19
ENSMUSG00000029275	Gfi1	1.86146	9.25273e-12	4.84599e-10	53.4295	65.0499	32.4238	148.739	146.177	253.567
ENSMUSG00000059852	Kcng2	1.82733	6.84864e-05	0.001092	8.90492	10.2221	10.1903	32.292	40.3624	31.5598
ENSMUSG00000040732	Erg	1.78767	8.75528e-05	0.001345	6.92605	19.515	10.1903	31.3135	52.362	43.5307
ENSMUSG00000036067	Slc2a6	1.77785	2.32881e-06	5.22457e-05	7.91549	25.0907	25.0126	72.4124	56.7255	70.7374
ENSMUSG00000041831	Sytl3	1.74519	9.80582e-05	0.00148317	11.8732	10.2221	9.26394	35.2276	34.908	34.8246
ENSMUSG00000043811	Rtn4r	1.73766	2.86519e-05	0.000512981	10.8838	9.29284	28.7182	56.7557	50.1803	56.59
ENSMUSG00000030228	Pik3c2g	1.68475	1.36299e-08	4.60073e-07	28.6936	21.3735	45.3933	106.661	86.1792	114.268
ENSMUSG00000037071	Scd1	1.66702	3.35831e-25	6.96116e-23	3137.5	4329.53	4392.03	11738.6	13559.6	12363.8
ENSMUSG00000020787	P2rx1	1.66107	0.00126774	0.0133744	8.90492	16.7271	6.48476	23.4851	26.181	52.2369
ENSMUSG00000001435	Col18a1	1.65064	7.69712e-20	9.68192e-18	113.785	80.8477	136.18	354.234	297.809	386.335
ENSMUSG00000028753	Vwa5b1	1.64079	0.000442567	0.00551037	12.8627	7.43427	11.1167	31.3135	28.3628	38.0894
ENSMUSG00000026535	Ifi202b	1.60134	3.66159e-05	0.000632483	12.8627	30.6664	12.9695	48.9273	59.9982	63.1196
ENSMUSG00000053469	Tg	1.58587	5.02881e-10	2.1206e-08	71.2394	52.9692	39.8349	118.404	176.722	196.977
ENSMUSG00000064310	Zpld1	1.58081	2.38199e-06	5.33574e-05	21.7676	24.1614	16.6751	58.7127	58.9073	69.6492
ENSMUSG00000025020	Slit1	1.56004	5.89337e-26	1.31413e-23	121.701	161.695	168.604	406.096	436.35	492.986
ENSMUSG00000020866	Cacna1g	1.53887	1.38494e-05	0.000268186	16.8204	24.1614	15.7487	52.8415	55.6347	56.59
ENSMUSG00000024124	Prss30	1.49511	4.30589e-06	9.26459e-05	19.7887	26.9492	29.6446	90.0262	56.7255	68.5609
ENSMUSG00000057615	Ldoc1	1.46771	0.000664645	0.00771418	15.831	18.5857	9.26394	28.3778	45.8168	46.7955
ENSMUSG00000026959	Grin1	1.45109	1.7357e-05	0.000327071	20.7782	17.6564	33.3502	75.348	61.089	59.8548
ENSMUSG00000024030	Abcg1	1.45049	1.45664e-32	5.79388e-30	187.003	229.533	199.175	526.458	577.073	581.135
ENSMUSG00000021835	Bmp4	1.44576	3.91756e-10	1.6809e-08	48.4824	41.8178	45.3933	125.254	122.178	121.886
ENSMUSG00000029371	Cxcl5	1.44349	1.6303e-05	0.000309589	147.426	330.825	276.065	713.36	629.435	709.551
ENSMUSG00000045281	Gpr20	1.43128	2.21245e-05	0.000405488	20.7782	21.3735	23.1598	47.9487	64.3617	64.2078
ENSMUSG00000003617	Cp	1.4296	1.06013e-20	1.47188e-18	119.722	122.665	102.83	292.585	310.9	326.481
ENSMUSG00000075270	Pde11a	1.42589	6.43716e-09	2.2883e-07	35.6197	60.4035	76.8907	169.288	142.905	153.446
ENSMUSG00000009378	Slc16a12	1.41979	0.00333424	0.0293481	9.89436	8.36356	14.8223	37.1847	28.3628	22.8536
ENSMUSG00000035493	Tgfbi	1.41242	9.32702e-14	6.4748e-12	73.2183	98.5041	118.578	241.701	236.72	296.009
ENSMUSG00000033576	Apol6	1.40745	9.49012e-21	1.34294e-18	159.299	135.675	119.505	342.491	353.444	402.659
ENSMUSG00000015950	Ncf1	1.39897	0.00048447	0.00594162	12.8627	16.7271	15.7487	39.1418	35.9989	44.619
ENSMUSG00000031636	Pdlim3	1.39659	2.63196e-05	0.000477026	15.831	36.2421	53.7308	100.79	82.9066	95.7676
ENSMUSG00000035226	Rims4	1.38743	3.88312e-55	5.71479e-52	714.373	767.589	885.633	2134.21	1893.76	2167.83
ENSMUSG00000090610	Gm3571	1.38563	0.00466721	0.0380146	12.8627	9.29284	10.1903	23.4851	22.9084	38.0894
ENSMUSG00000059743	Fdps	1.38208	1.04836e-69	5.14292e-66	2931.7	3529.42	2948.71	7438.9	8399.74	8692
ENSMUSG00000000197	Nalcn	1.37962	8.30193e-05	0.00128475	14.8415	28.8078	45.3933	94.9189	68.7252	68.5609
ENSMUSG00000020010	Vnn3	1.36834	0.00109257	0.0118056	13.8521	23.2321	10.1903	36.2062	39.2715	46.7955
ENSMUSG00000027442	Cst8	1.36266	0.00195696	0.0191112	12.8627	13.01	19.4543	24.4636	39.2715	53.3251
ENSMUSG00000020264	Slc36a2	1.36242	1.72533e-16	1.63817e-14	95.9753	89.2113	103.756	251.486	236.72	254.655
ENSMUSG00000034452	Slc24a1	1.34951	0.00188396	0.0185958	12.8627	12.0807	13.8959	29.3564	35.9989	33.7363
ENSMUSG00000046182	Gsg1l	1.34526	3.30607e-30	1.05773e-27	329.482	323.391	273.286	679.111	834.52	840.143
ENSMUSG00000060807	Serpina6	1.33943	0.00611321	0.0474265	14.8415	20.4442	4.63197	32.292	29.4536	39.1777
ENSMUSG00000014846	Tppp3	1.33456	3.27611e-09	1.22372e-07	63.3239	65.0499	41.6877	141.889	140.723	145.828
ENSMUSG00000042429	Adora1	1.33334	1.08258e-65	2.6554e-62	947.88	1037.08	1021.81	2369.06	2438.11	2772.91
ENSMUSG00000024799	Tm7sf2	1.32064	6.67931e-50	7.02138e-47	470.972	517.611	510.443	1171.32	1232.69	1342.92
ENSMUSG00000022309	Angpt1	1.31358	3.52549e-25	7.2062e-23	282.979	403.309	364.999	835.678	793.067	987.059
ENSMUSG00000023832	Acat2	1.30784	6.55885e-103	9.65266e-99	1498.01	1639.26	1515.58	3769.36	3882.43	3869.88
ENSMUSG00000031349	Nsdhl	1.30008	4.46733e-68	1.64364e-64	1418.85	1709.88	1702.71	3812.41	4066.78	4023.33
ENSMUSG00000004031	Brinp2	1.29055	1.07487e-27	2.82479e-25	396.764	429.329	549.352	1091.08	1018.88	1256.95
ENSMUSG00000097471	5830432E09Rik	1.28135	0.000233686	0.00314941	19.7887	18.5857	28.7182	60.6698	55.6347	46.7955
ENSMUSG00000030041	M1ap	1.268	3.83721e-07	9.89005e-06	38.588	57.6156	47.2461	95.8975	123.269	127.327
ENSMUSG00000027500	Stmn2	1.25369	0.000277141	0.00364494	23.7465	19.515	45.3933	86.112	62.1799	63.1196
ENSMUSG00000074768	Bhmt	1.25214	1.98991e-06	4.53335e-05	70.25	39.9592	40.7613	101.769	137.45	119.71
ENSMUSG00000108022	Gm7298	1.22619	0.00318552	0.0283262	27.7042	14.8685	15.7487	62.6269	29.4536	43.5307
ENSMUSG00000031170	Slc38a5	1.22615	1.23864e-35	5.52397e-33	458.109	557.57	569.732	1258.41	1312.32	1140.51
ENSMUSG00000044716	Dok7	1.21964	7.95466e-31	2.66065e-28	601.577	577.085	576.217	1134.13	1405.05	1549.69
ENSMUSG00000038295	Atg9b	1.21686	3.46853e-11	1.6847e-09	93.007	78.9891	85.2282	185.924	222.539	189.359
ENSMUSG00000020388	Pdlim4	1.2141	7.0867e-41	4.53456e-38	1325.84	1203.42	1396.08	2805.49	2794.82	3507.49
ENSMUSG00000031740	Mmp2	1.21183	8.89963e-09	3.08905e-07	654.017	952.516	729.998	1492.28	1864.31	2056.83
ENSMUSG00000099884	Gm8204	1.19828	0.00530178	0.0420965	10.8838	25.0907	12.9695	34.2491	34.908	43.5307
ENSMUSG00000032327	Stra6	1.17902	1.32973e-13	9.06004e-12	253.296	242.543	225.114	398.268	569.437	666.02
ENSMUSG00000040907	Atp1a3	1.17778	2.39825e-47	2.07618e-44	2103.54	2487.69	2369.72	4663.75	5322.38	5766.73
ENSMUSG00000034353	Ramp1	1.17279	7.50171e-26	1.6478e-23	787.591	1102.13	841.166	1845.54	2011.57	2302.78
ENSMUSG00000027460	Angpt4	1.16997	1.66654e-12	9.6561e-11	164.246	286.219	195.469	464.809	454.895	535.428
ENSMUSG00000029121	Crmp1	1.16966	0.00499782	0.040245	9.89436	25.0907	43.5405	71.4338	42.5442	63.1196
ENSMUSG00000078627	Marchf10	1.16723	0.00308775	0.0276919	16.8204	17.6564	18.5279	34.2491	50.1803	34.8246
ENSMUSG00000026255	Efhd1	1.16434	2.21815e-22	3.7096e-20	879.609	928.355	724.44	1546.1	1862.12	2269.04
ENSMUSG00000020262	Adarb1	1.1642	6.63566e-44	4.65033e-41	2056.05	2673.55	2453.09	5379.07	5015.85	5705.79
ENSMUSG00000048022	Tmem229a	1.1503	5.2719e-06	0.000111156	66.2922	42.7471	42.6141	126.232	102.542	106.65
ENSMUSG00000109127	Gm31135	1.14849	0.0024474	0.0231035	24.7359	22.3028	18.5279	32.292	49.0894	64.2078
ENSMUSG00000029168	Dpysl5	1.14084	2.88371e-32	1.06099e-29	739.109	976.677	963.45	2067.67	1855.58	1987.18
ENSMUSG00000015093	Clic3	1.13818	0.000629339	0.00740366	27.7042	23.2321	26.8654	44.0346	61.089	66.3844
ENSMUSG00000024107	Lhcgr	1.13222	0.00479128	0.0388503	32.6514	12.0807	63.9212	68.4982	74.1795	95.7676
ENSMUSG00000030088	Aldh1l1	1.13015	2.64386e-21	3.97037e-19	367.081	396.804	345.545	676.175	838.883	915.234
ENSMUSG00000047496	Rnf152	1.12509	2.44432e-19	2.94861e-17	560.021	738.781	518.781	1155.66	1281.78	1529.02
ENSMUSG00000030562	Nox4	1.11948	4.58854e-22	7.26124e-20	467.014	610.54	427.994	1031.39	1076.69	1164.45
ENSMUSG00000085664	Atxn7l1os2	1.11595	0.00653551	0.0499395	15.831	18.5857	13.8959	38.1633	30.5445	35.9129
ENSMUSG00000085403	Gm13068	1.11129	0.0042416	0.0353275	13.8521	17.6564	32.4238	46.9702	50.1803	41.3542
ENSMUSG00000105870	7330423F06Rik	1.10239	0.000161084	0.00227731	39.5774	28.8078	58.3628	86.112	78.5431	107.739
ENSMUSG00000024665	Fads2	1.10236	2.38397e-28	6.7471e-26	1549.46	2231.21	2153.87	4227.32	4323.14	4195.27
ENSMUSG00000025203	Scd2	1.09657	1.41655e-46	1.09723e-43	82447.7	107518	101738	203893	213562	206349
ENSMUSG00000017969	Ptgis	1.08827	6.41596e-34	2.69782e-31	703.489	831.709	799.478	1522.62	1629.77	1815.23
ENSMUSG00000084979	Gm16267	1.08595	0.000262065	0.0034746	32.6514	30.6664	34.2766	64.584	59.9982	82.7084
ENSMUSG00000024697	Gna14	1.07117	7.75629e-05	0.00122346	484.824	798.255	908.792	1626.34	1409.41	1570.37
ENSMUSG00000020275	Rel	1.07097	5.95688e-51	6.74364e-48	1992.72	2063.01	2367.86	4308.54	4476.95	4713.29
ENSMUSG00000001467	Cyp51	1.06867	7.34659e-65	1.54457e-61	4740.39	5523.66	5474.06	10689.6	11231.7	11094.9
ENSMUSG00000038623	Tm6sf1	1.06789	1.22283e-08	4.14664e-07	115.764	133.817	204.733	324.877	279.264	349.334
ENSMUSG00000006517	Mvd	1.06221	1.79327e-46	1.31958e-43	1185.34	1332.59	1201.53	2408.2	2728.28	2633.61
ENSMUSG00000032066	Bco2	1.05544	0.00615357	0.0476392	17.8098	18.5857	20.3807	33.2706	38.1806	46.7955
ENSMUSG00000074676	Foxs1	1.05042	0.00553133	0.0435319	20.7782	29.7371	15.7487	36.2062	54.5438	46.7955
ENSMUSG00000079654	Prrt4	1.04675	1.19082e-29	3.6511e-27	668.859	789.891	860.62	1666.46	1498.86	1628.05
ENSMUSG00000029380	Cxcl1	1.03981	0.000529073	0.0064244	333.44	337.33	614.199	814.15	907.609	920.675
ENSMUSG00000006403	Adamts4	1.03898	1.80738e-16	1.70508e-14	449.204	551.995	439.111	800.45	1030.88	1130.71
ENSMUSG00000042761	Mrap2	1.03881	0.00114476	0.0122438	25.7253	41.8178	25.939	74.3695	58.9073	58.7665
ENSMUSG00000058258	Idi1	1.03687	4.53628e-49	4.17252e-46	1139.83	1258.25	1235.81	2349.49	2601.74	2508.46
ENSMUSG00000055809	Dnaaf3	1.03401	3.81904e-05	0.000654305	53.4295	41.8178	50.9517	88.0691	116.724	94.6793
ENSMUSG00000031169	Porcn	1.03313	4.51323e-20	5.93047e-18	460.088	480.44	442.816	805.343	928.335	1099.15
ENSMUSG00000087042	Gm11611	1.02572	0.00315632	0.0281524	18.7993	28.8078	24.0862	45.0131	52.362	48.9721
ENSMUSG00000027459	Fam110a	1.02375	2.78649e-22	4.55653e-20	624.334	827.063	743.894	1416.93	1372.32	1677.02
ENSMUSG00000020826	Nos2	1.02367	2.87237e-17	2.97695e-15	426.447	649.569	516.001	1067.59	1027.6	1143.77
ENSMUSG00000042116	Vwa1	1.01944	3.42045e-06	7.47976e-05	70.25	121.736	128.769	256.379	174.54	219.83
ENSMUSG00000031604	Msmo1	1.01819	4.00935e-51	4.91713e-48	8025.31	9401.57	8781.29	16238	18423.8	18425.5
ENSMUSG00000108825	Gm45838	1.01436	2.05399e-06	4.6721e-05	63.3239	67.8377	86.1546	127.211	163.631	149.093
ENSMUSG00000043953	Ccrl2	1.01126	0.00145094	0.0149534	39.5774	34.3835	98.1978	126.232	110.178	111.003
ENSMUSG00000027360	Hdc	1.00991	0.000243455	0.00326017	45.5141	37.1714	35.203	68.4982	83.9974	84.8849
ENSMUSG00000021678	F2rl1	1.00567	0.00299091	0.0270044	30.6725	39.0299	18.5279	50.8844	66.5434	59.8548
ENSMUSG00000042284	Itga1	1.00516	5.4838e-14	3.95613e-12	299.799	486.015	402.055	773.051	797.43	816.201
ENSMUSG00000073608	Gal3st2c	1.00456	3.74783e-07	9.69364e-06	87.0704	66.9084	78.7435	151.675	154.904	159.975
ENSMUSG00000108456	4732496C06Rik	1.00419	0.000589732	0.0070276	45.5141	45.5349	26.8654	66.5411	86.1792	83.7967
ENSMUSG00000052504	Epha3	1.00399	2.47194e-05	0.0004508	72.2288	149.615	152.855	315.092	196.358	240.507
ENSMUSG00000038173	Enpp6	1.00038	3.34529e-07	8.77587e-06	88.0598	70.6256	93.5658	161.46	157.086	186.094
ENSMUSG00000034450	Gulo	-1.00254	0.000234882	0.00316264	93.007	82.7063	82.4491	32.292	53.4529	43.5307
ENSMUSG00000033910	Gucy1a1	-1.01177	5.78388e-07	1.44274e-05	312.662	260.199	182.5	104.704	126.542	143.651
ENSMUSG00000020467	Efemp1	-1.01483	7.49697e-27	1.83888e-24	1654.34	1436.67	1365.5	661.497	788.703	756.347
ENSMUSG00000076441	Ass1	-1.02328	2.29828e-11	1.13123e-09	289.905	250.907	287.182	136.996	141.814	128.416
ENSMUSG00000097451	Rian	-1.03627	0.000244369	0.00326647	2148.07	2489.55	3595.33	1642.98	1218.51	1152.48
ENSMUSG00000070867	Trabd2b	-1.05306	9.32689e-21	1.33266e-18	1590.02	1196.92	1208.02	707.489	626.163	589.841
ENSMUSG00000006538	Ihh	-1.05756	0.000119276	0.00176244	200.855	187.715	85.2282	67.5197	75.2704	84.8849
ENSMUSG00000021268	Meg3	-1.06306	1.40213e-05	0.000271158	2725.9	2707	3777.83	1812.27	1412.68	1182.95
ENSMUSG00000021396	Nxnl2	-1.07182	0.000327186	0.00420245	153.363	87.3527	76.8907	41.0989	63.2708	46.7955
ENSMUSG00000032899	Styk1	-1.07751	1.26558e-05	0.000246695	108.838	89.2113	121.358	47.9487	46.9077	56.59
ENSMUSG00000075334	Rprm	-1.09074	0.000362891	0.00461596	81.1337	105.009	127.842	68.4982	26.181	52.2369
ENSMUSG00000044337	Ackr3	-1.10464	0.00117915	0.0125659	142.479	102.221	48.1725	38.1633	42.5442	55.5017
ENSMUSG00000030607	Acan	-1.11163	0.00253313	0.0237453	94.9859	58.5449	46.3197	17.6138	39.2715	35.9129
ENSMUSG00000025777	Gdap1	-1.12453	0.00339472	0.0297205	40.5669	46.4642	42.6141	25.4422	13.0905	20.6771
ENSMUSG00000021640	Naip1	-1.1573	8.28051e-12	4.36789e-10	348.281	247.19	297.372	118.404	147.268	134.945
ENSMUSG00000096586	Gm22918	-1.16381	0.000319975	0.00411992	87.0704	48.3228	95.4186	33.2706	40.3624	29.3832
ENSMUSG00000074183	Gsta1	-1.16776	0.00387094	0.0329301	96.9647	44.6056	49.0989	18.5924	20.7266	45.7073
ENSMUSG00000022054	Nefm	-1.17138	0.00523056	0.0416548	44.5246	57.6156	25.0126	22.5066	16.3631	17.4123
ENSMUSG00000020099	Unc5b	-1.17312	3.64896e-66	1.07403e-62	3528.33	3337.99	3466.57	1618.51	1567.59	1394.07
ENSMUSG00000042453	Reln	-1.18816	4.11608e-10	1.75583e-08	428.426	432.117	268.654	142.868	205.085	148.004
ENSMUSG00000026602	Nphs2	-1.18968	0.00201151	0.0195402	45.5141	52.9692	35.203	22.5066	14.1814	21.7654
ENSMUSG00000027419	Pcsk2	-1.19931	0.000139022	0.00200391	62.3345	63.1913	85.2282	39.1418	27.2719	25.0302
ENSMUSG00000021373	Cap2	-1.20809	2.76459e-05	0.00049739	87.0704	65.9792	77.8171	31.3135	35.9989	32.6481
ENSMUSG00000039419	Cntnap2	-1.21459	3.04524e-26	7.00263e-24	1301.11	1056.6	971.787	514.715	490.894	427.689
ENSMUSG00000005413	Hmox1	-1.22139	5.39837e-61	9.93098e-58	11991	9454.53	11208.4	4652.01	4654.77	4696.97
ENSMUSG00000016918	Sulf1	-1.22216	1.19593e-23	2.12053e-21	451.183	457.208	468.755	191.795	206.176	192.623
ENSMUSG00000031465	Angpt2	-1.23915	7.72456e-12	4.10405e-10	569.915	345.694	367.778	163.417	208.357	171.946
ENSMUSG00000055301	Adh7	-1.24439	0.00334676	0.0294407	734.161	278.785	605.862	270.079	215.993	196.977
ENSMUSG00000000435	Myf5	-1.29682	0.000462321	0.00571763	81.1337	80.8477	34.2766	26.4207	29.4536	23.9419
ENSMUSG00000049107	Ntf3	-1.29856	6.1723e-11	2.90216e-09	341.355	302.947	297.372	172.224	126.542	82.7084
ENSMUSG00000021806	Nid2	-1.30121	1.91534e-05	0.000356361	2993.04	3095.44	4928.42	1829.88	1445.41	1194.92
ENSMUSG00000082676	Gm11843	-1.3013	4.98229e-17	5.05685e-15	459.098	374.501	324.238	153.632	151.632	164.329
ENSMUSG00000064036	Mro	-1.30766	8.70444e-10	3.60854e-08	553.095	350.34	273.286	129.168	159.268	187.182
ENSMUSG00000033342	Plppr5	-1.30965	1.74218e-06	4.03774e-05	100.922	105.938	75.0379	33.2706	41.4533	39.1777
ENSMUSG00000061353	Cxcl12	-1.31914	1.82318e-06	4.2122e-05	5317.23	3293.38	5490.74	2313.28	1786.85	1550.78
ENSMUSG00000033007	Asic4	-1.31931	0.00611733	0.0474335	75.1971	44.6056	17.6015	13.6996	22.9084	18.5006
ENSMUSG00000101859	Gm29233	-1.3285	0.000178963	0.00250361	141.489	134.746	43.5405	40.1204	44.7259	42.4425
ENSMUSG00000031216	Stard8	-1.33908	2.34175e-14	1.76736e-12	568.926	405.168	352.03	200.602	173.449	149.093
ENSMUSG00000025934	Gsta3	-1.358	3.74985e-05	0.000645456	2173.79	1071.46	1352.54	505.908	649.071	638.814
ENSMUSG00000025127	Gcgr	-1.36348	1.88111e-06	4.31892e-05	221.634	118.948	135.254	36.2062	74.1795	75.0905
ENSMUSG00000046699	Slitrk4	-1.39874	1.20983e-80	8.9025e-77	4862.09	5106.42	4319.77	1870	1869.76	1678.11
ENSMUSG00000020902	Ntn1	-1.41562	1.55481e-05	0.00029717	103.891	75.272	53.7308	28.3778	25.0901	33.7363
ENSMUSG00000032419	Tbx18	-1.42489	5.67985e-05	0.000936063	505.602	413.531	690.163	281.821	164.722	152.358
ENSMUSG00000044313	Mab21l3	-1.43924	1.40746e-07	4.00649e-06	939.964	729.488	508.59	247.572	253.083	302.539
ENSMUSG00000074665	Bpifb4	-1.46655	0.000581909	0.00697284	32.6514	46.4642	34.2766	11.7425	15.2723	14.1475
ENSMUSG00000027220	Syt13	-1.47715	3.56988e-09	1.32671e-07	279.021	138.463	295.52	99.8117	86.1792	69.6492
ENSMUSG00000031870	Pgr	-1.49984	0.00230931	0.0219407	25.7253	31.5957	25.939	8.80691	8.72701	11.971
ENSMUSG00000021822	Plau	-1.50377	1.13172e-07	3.25302e-06	16782.8	13305.5	8954.52	4045.31	5416.2	4306.28
ENSMUSG00000071766	Rhox12	-1.56769	0.000218698	0.00298773	44.5246	39.9592	34.2766	10.764	11.9996	17.4123
ENSMUSG00000015619	Gata3	-1.61381	9.02162e-29	2.60336e-26	419.521	388.441	426.141	134.061	154.904	114.268
ENSMUSG00000062372	Otof	-1.62328	2.85905e-07	7.61323e-06	92.0175	97.5748	62.9948	26.4207	34.908	20.6771
ENSMUSG00000040856	Dlk1	-1.64404	5.78977e-12	3.13265e-10	163.257	140.322	244.568	56.7557	62.1799	56.59
ENSMUSG00000031380	Vegfd	-1.6736	2.01282e-51	2.69297e-48	990.425	825.204	964.376	320.963	274.901	274.244
ENSMUSG00000021730	Hcn1	-1.76397	9.94079e-10	4.06385e-08	306.725	187.715	111.167	63.6055	58.9073	55.5017
ENSMUSG00000058252	Tcp11x2	-1.86169	0.000303785	0.00393985	26.7148	24.1614	40.7613	7.82837	10.9088	6.52961
ENSMUSG00000029917	C130060K24Rik	-1.9239	2.68103e-05	0.000484132	81.1337	85.4941	25.0126	15.6567	10.9088	23.9419
ENSMUSG00000003849	Nqo1	-1.93263	2.56362e-13	1.71494e-11	1207.11	655.145	901.381	236.808	257.447	229.625
ENSMUSG00000020838	Slc6a4	-1.97383	2.41999e-15	2.07862e-13	296.831	242.543	147.297	52.8415	69.816	52.2369
ENSMUSG00000027895	Kcnc4	-2.09234	8.30351e-06	0.000168556	32.6514	59.4742	33.3502	8.80691	9.81788	10.8827
ENSMUSG00000046999	1110032F04Rik	-2.2442	3.70238e-13	2.36904e-11	178.098	137.534	87.081	30.3349	33.8171	20.6771
ENSMUSG00000091272	Gm17641	-3.17438	5.20348e-08	1.60882e-06	46.5035	39.0299	28.7182	2.93564	6.54525	3.26481
