# Supplementary material for: Androgens regulate ovarian gene expression by balancing Ezh2-Jmjd3 mediated H3K27me3 dynamics
Source: PLoS Genet. 2021 Mar 30;17(3):e1009483. doi: 10.1371/journal.pgen.1009483 (PMC8034747; doi:10.1371/journal.pgen.1009483)
Supplement: S3 Dataset — (XLSX) [file pgen.1009483.s011.xlsx]

## Sheet: Sheet1
S3 Data
Genes with promoters overlapping with H3K27me3 peaks in Control group			Genes with promoters overlapping with H3K27me3 peaks in Treatment group
NM_146750	Olfr689		NM_001081454	Furin
NM_001310762	Tenm4		NR_102722	Cd22
NR_102722	Cd22		NM_009414	Tph1
NM_001081325	Sult2a6		NM_001361901	Zfp248
NM_175319	Acp7		NR_106130	Mir7670
NM_001362169	Fam168a		NR_110440	Halr1
NM_181407	Me3		NM_001331167	Rnf181
NM_146597	Olfr702		NM_145209	Oasl1
NM_146773	Olfr508		NM_001104627	Vmn2r16
NM_153590	Klre1		NM_001079873	Brdt
NM_178776	BC049715		NM_001305431	BC037156
NM_001039128	Tas2r122		NM_001163709	Bri3
NM_008597	Mgp		NM_001308462	Alox5ap
NR_126471	1700024N05Rik		NM_011741	Zan
NR_105792	Mir6373		NM_001164573	Myo1h
NM_001190732	Gm20594		NM_001085509	Myom3
NM_001037727	Arhgap25		NM_080458	Bsnd
NM_011646	Try4		NM_001017427	Rasef
NM_001142969	A630073D07Rik		NM_008127	Gjb4
NR_110507	Gm30498		NM_175029	Atg4c
NM_011507	Suclg2		NR_046042	Gm11240
NM_025520	Lsm5		NR_040557	Gm20754
NM_001081407	Plb1		NR_040499	9130015L21Rik
NM_010294	Gk2		NM_009295	Stxbp1
NR_033499	Gm8773		NM_145921	Olah
NM_001080798	Aff1		NM_001033764	4931408C20Rik
NM_145209	Oasl1		NM_029297	Dynlrb2
NM_001044747	Zfp68		NR_046038	4933404K08Rik
NM_019992	Stap1		NM_001162928	Pom121l2
NM_153568	Lrrc66		NR_027974	3110070M22Rik
NM_145559	Slc2a9		NR_045162	A330048O09Rik
NM_146315	Olfr62		NM_010049	Dhfr
NM_001126316	Gm438		NM_001039244	Tmem267
NM_001039081	Mier1		NM_001361686	Dgkb
NM_001085504	Gm436		NR_110487	Gm38407
NR_030604	Mir872		NM_207531	Agr3
NM_172700	Zmpste24		NM_001099774	Krtap17-1
NM_029100	Selenon		NM_213730	Krt39
NM_026742	Ndufaf4		NM_001362578	Ebf1
NM_172695	Plaa		NM_030207	Sfi1
NM_145547	Zfp189		NM_025798	Hint3
NM_178603	Mrpl50		NR_130327	Mir466j
NR_040553	9330178D15Rik		NR_046233	Rn45s
NR_035435	Mir1895		NM_009187	Cox7a2l
NM_001286685	Lrif1		NM_030717	Lactb
NM_023383	Aadac		NM_001324548	Tecta
NM_029690	Actrt3		NR_039546	Mir101c
NR_033498	AI504432		NR_126562	AV064505
NM_001177732	Plch1		NR_029534	Mir30b
NM_001357358	Kcnab1		NM_001348205	Sp7
NR_040609	2010009K17Rik		NM_001163609	Psma8
NM_175514	Fam171b		NM_010498	Ids
NM_146823	Olfr1184		NM_001033252	Gm732
NM_001024618	Xirp2		NM_001281537	Cldn34c4
NM_008109	Gdf5		NM_053176	Hrg
NM_146435	Olfr993
NM_001113574	Brd3
NM_146792	Olfr1246
NM_001033297	Smim26
NM_033145	Lcn8
NM_146348	Olfr1121
NR_040501	4930441J16Rik
NM_146436	Olfr998
NM_026115	Hat1
NM_145921	Olah
NM_146572	Olfr1009
NM_001109759	Fam71a
NM_001355122	Paqr8
NR_002851	Snord82
NM_007799	Ctse
NM_001204904	4930558K02Rik
NR_035502	Mir1981
NM_001305632	Pla2g4a
NR_151623	Gm28856
NM_145517	Ormdl1
NM_001033764	4931408C20Rik
NM_153556	Pms1
NR_030254	Mir486
NM_177767	Ogfod1
NM_001291778	Map2k7
NM_026623	Nudt21
NR_037293	Mir3107
NM_001359059	Coprs
NM_001164575	Zfp169
NM_001361686	Dgkb
NM_027038	1700012B07Rik
NM_029478	Vmp1
NR_110449	4930507D10Rik
NM_030207	Sfi1
NM_001098810	Ptrh2
NM_029367	Spaca3
NM_001290702	Tenm2
NM_001159383	Gjc1
NM_011410	Slfn4
NM_001126320	Gm11563
NM_145373	Sectm1a
NR_038055	2310065F04Rik
NM_009831	Ccng1
NM_029049	Ptchd3
NM_153071	Gprc6a
NM_001347711	Syne1
NM_001010829	Taar7a
NM_001001932	Eea1
NR_131055	4933404K13Rik
NM_001033375	Washc4
NM_175449	Calhm6
NM_146378	Olfr794
NM_025798	Hint3
NR_152793	Gm16222
NM_008682	Nedd1
NM_029257	4930564C03Rik
NM_009555	Zfp40
NM_177639	Dlgap1
NM_146487	Olfr130
NR_046233	Rn45s
NM_001167584	Gm17689
NM_146805	Olfr907
NR_039546	Mir101c
NM_001286603	Clasp2
NM_011731	Slc6a20b
NM_009914	Ccr3
NM_027545	Cwf19l2
NM_001289916	Rora
NM_130458	Sp7
NM_001289603	Tfcp2
NR_035527	Mir599
NR_030606	Mir875
NR_121589	Gm5087
NM_146299	Olfr745
NM_001160098	Cldn10
NM_177629	Fam216b
NM_001310331	Ms4a4a
NM_001360357	Rfx3
NR_130158	1700001G01Rik
NM_030554	Rab27b
NM_001281470	Gm10267
NM_053126	Pcdhb1
NM_053143	Pcdhb18
NM_001301256	Gm38666
NM_007767	Pcdha6
NM_001360447	Zfp438
NM_001356367	Tceal1
NM_001281537	Cldn34c4
NM_026469	Tex13a
NR_030433	Mir764
NM_001358113	Mtm1
NM_001164739	Fam47c
NM_001290533	Nxt2
NM_001007580	Fndc3c1
NM_001243762	Clcn5
NM_019656	Tspan6
NM_001033880	4930415L06Rik
NM_001361382	Mcts1
NM_001359068	Klhl22
NM_001358491	Robo2
NM_001258458	Rpl31-ps12
NM_139134	Chodl
NM_146993	Olfr176
NM_133704	Sec22a
NM_146992	Olfr204
