# Supplementary material for: Androgens regulate ovarian gene expression by balancing Ezh2-Jmjd3 mediated H3K27me3 dynamics
Source: PLoS Genet. 2021 Mar 30;17(3):e1009483. doi: 10.1371/journal.pgen.1009483 (PMC8034747; doi:10.1371/journal.pgen.1009483)
Supplement: S4 Dataset — (XLSX) [file pgen.1009483.s012.xlsx]

## Sheet: Sheet1
S4 Data
Primer Name	Target	Sequence
mJMJD3F1	Hif1a on JMJD3	5′-TGGGCCTGAGCCAGAATA-3
mJMJD3R1	Hif1a on JMJD4	5′-AGCAGCCTGGTTCAGGTAGTAA-3′
mJMJD3F2	Hif1a on JMJD5	5′-TGCGCAAGTAGCCACGTCA-3′,
mJMJD3R2	Hif1a on JMJD6	5′-TCCTGTATCCTCTGTGCCCTTT-3′
mJMJD3 NspF	Non-specific - JMJD3	5'-CGATCCCCCAAAACGCTCTT-3'
mJMJD3 NspR	Non-specific - JMJD4	5'-TCTGACGCCGACTGCAACA-3'
mmAngpt1 F	AR on Angpt1	5'-GAGTCATGCTGTGGCTTCTG-3'
mmAngpt1 R	AR on Angpt2	5'-GGATGTGTGTACATGCAGGA-3'
mmBmp4 F1	AR on Bmp4	5'-GCCGCTCCTTCTAACTTTCC-3'
mmBmp4 R1	AR on Bmp4	5'-CGACCCCTAGCGGATCTAAC-3'
mmBmp4 F2	AR on Bmp4	5'-GTCTTTTCGGTTCCTCTCTCG-3'
mmBmp4 R2	AR on Bmp4	5'-ACGGGTTATCTGAAGCCTGA-3'
mmMMP2 F1	AR on Mmp2	5'-AGCCAAGGGATAGAGGACAT-3'
mmMMP2 R1	AR on Mmp2	5'-GGAAAGGAGGTGGGATTAGG-3'
mmMMP2 F2	AR on Mmp2	5'-TGGGGCAGGATAACCTTACT-3'
mmMMP2 R2	AR on Mmp2	5'-GTTCCTGGAAGAGCACCTTG-3'
mmMMP2 F3	AR on Mmp2	5'-GGACCATCATGAAAGGTTGG-3'
mmMMP2 R3	AR on Mmp2	5'-CCTTGCCTTTGGAGGGATAC-3'
mmLHCGR F1	AR on Lhcgr	5'-GAGAGGGGAGGGCTGGAG-3'
mmLHCGR R1	AR on Lhcgr	5'-GGTGGCTAGGCCAGTATGC-3'
mmNsp F	Non-specific	5'-CACTTTGGCTCTTCCGATGT-3'
mmNsp R	Non-specific	5'-GCGCTTAGAGTGAGGCTTTG-3’
mmLhcgrF	H3K27me3- Lhcgr	5'-CTGGCTTCTGGTCACACTCA-3’
mmLhcgrR	H3K27me3- Lhcgr	5'-TATCCCACGGTTTCAGGAAG-3’
mmFshrF	H3K27me3- Fshr	5'-CTTCTGTCCTGTGGCTTTCC-3’
mmFshrR	H3K27me3- Fshr	5'-AAACTACCCCCTCCCCTTTT-3’
mmCyp19a1F	H3K27me3- Cyp19a1	5'-CTCCTCTTGGAGGTGTGAGG-3’
mmCyp19a1R	H3K27me3- Cyp19a1	5’-CTTGGAACAGCAGTGGGAAT-3’
mmRunx1F	H3K27me3- Runx1	5'-AAGAGTGCGAGTCTGCCTGT-3’
mmRunx1R	H3K27me3- Runx1	5'-TTCCCACAGCTGAGGACTCT-3’
