# Supplementary material for: Androgens regulate ovarian gene expression by balancing Ezh2-Jmjd3 mediated H3K27me3 dynamics
Source: PLoS Genet. 2021 Mar 30;17(3):e1009483. doi: 10.1371/journal.pgen.1009483 (PMC8034747; doi:10.1371/journal.pgen.1009483)
Supplement: S5 Dataset — (XLSX) [file pgen.1009483.s013.xlsx]

## Sheet: Sheet1
S5 Data: Genes with enhancers where H3k27me3 signals are lowered with DHT Treatment
ENSEMBL ID	Gene Name	Gene Symbol
ENSMUSG00000087341.4	RIKEN cDNA 0610040F04 gene	0610040F04Rik
ENSMUSG00000040591	RIKEN cDNA 1110051M20 gene	1110051M20Rik
ENSMUSG00000050088	RIKEN cDNA 1600012H06 gene	1600012H06Rik
ENSMUSG00000087170	RIKEN cDNA 1700001G01 gene	1700001G01Rik
ENSMUSG00000021534	RIKEN cDNA1700001L19 gene	1700001L19Rik
ENSMUSG00000086330	RIKEN cDNA 1700007J10 gene	1700007J10Rik
ENSMUSG00000100314	RIKEN cDNA 1700010J16 gene	1700010J16Rik
ENSMUSG00000031682	RIKEN cDNA 1700011L22 gene	1700011L22Rik
ENSMUSG00000020617	RIKEN cDNA 1700012B07 gene	1700012B07Rik
ENSMUSG00000099360	RIKEN cDNA 1700022H16 gene	1700022H16Rik
ENSMUSG00000078935	RIKEN cDNA 1700025C18 gene	1700025C18Rik
ENSMUSG00000032666	RIKEN cDNA 1700025G04 gene	1700025G04Rik
ENSMUSG00000100294	RIKEN cDNA 1700034K08 gene	1700034K08Rik
ENSMUSG00000097515	RIKEN cDNA 1700040D17 gene	1700040D17Rik
ENSMUSG00000078492	RIKEN cDNA 1700045H11 gene	1700045H11Rik
MGI:1920609	RIKEN cDNA 1700055D16 gene	1700055D16Rik
ENSMUSG00000074139	RIKEN cDNA 1700057G04 gene	1700057G04Rik
ENSMUSG00000086887	RIKEN cDNA 1700060C16 gene	1700060C16Rik
ENSMUSG00000100211	RIKEN cDNA 1700064M15 gene	1700064M15Rik
ENSMUSG00000099605	RIKEN cDNA 1700066N21 gene	1700066N21Rik
ENSMUSG00000042184	RIKEN cDNA 1700069L16 gene	1700069L16Rik
ENSMUSG00000086080	RIKEN cDNA 1700123O12 gene	1700123O12Rik
ENSMUSG00000102098	RIKEN cDNA 2310016D03 gene	2310016D03Rik
ENSMUSG00000040177	RIKEN cDNA 2310057M21 gene	2310057M21Rik
ENSMUSG00000085936	RIKEN cDNA 2610307P16 gene	2610307P16Rik
ENSMUSG00000097040	RIKEN cDNA 2610316D01 gene	2610316D01Rik
ENSMUSG00000086224	RIKEN cDNA 2700069I18 gene	2700069I18Rik
ENSMUSG00000086629	RIKEN cDNA 2810403D21 gene	2810403D21Rik
ENSMUSG00000087038	RIKEN cDNA 2900079G21 gene	2900079G21Rik
ENSMUSG00000104861	RIKEN cDNA 3110039M20 gene	3110039M20Rik
ENSMUSG00000117401	RIKEN cDNA 4833419F23 gene	4833419F23Rik
ENSMUSG00000032057	HOATZ cilia and flagella associated protein	4833427G06Rik
ENSMUSG00000104585	RIKEN cDNA 4921511C10 gene	4921511C10Rik
ENSMUSG00000087354	RIKEN cDNA 4930404I05 gene	4930404I05Rik
ENSMUSG00000085940	RIKEN cDNA 4930405D11 gene	4930405D11Rik
ENSMUSG00000086221	RIKEN cDNA 4930412B13 gene	4930412B13Rik
ENSMUSG00000022798	testis expressed 55	4930435E12Rik
ENSMUSG00000093472	RIKEN cDNA 4930438E09 gene	4930438E09Rik
ENSMUSG00000067795	RIKEN cDNA 4930444P10 gene	4930444P10Rik
ENSMUSG00000097738	RIKEN cDNA 4930445N18 gene	4930445N18Rik
ENSMUSG00000113470	RIKEN cDNA 4930448F12 gene	4930448F12Rik
ENSMUSG00000117684	RIKEN cDNA 4930449E18 gene	4930449E18Rik
ENSMUSG00000097516	RIKEN cDNA 4930467D21 gene	4930467D21Rik
ENSMUSG00000043583	RIKEN cDNA 4930470P17 gene	4930470P17Rik
ENSMUSG00000050345	RIKEN cDNA 4930486L24 gene	4930486L24Rik
ENSMUSG00000040919	RIKEN cDNA 4930505A04 gene	4930505A04Rik
ENSMUSG00000086703	RIKEN cDNA 4930507D10 gene	4930507D10Rik
ENSMUSG00000102362	RIKEN cDNA 4930509J09 gene	4930509J09Rik
ENSMUSG00000108187	RIKEN cDNA 4930511E03 gene	4930511E03Rik
ENSMUSG00000031325	RIKEN cDNA 4930519F16 gene	4930519F16Rik
ENSMUSG00000098627	RIKEN cDNA 4930524O08 gene	4930524O08Rik
ENSMUSG00000117554	RIKEN cDNA 4930527G23 gene	4930527G23Rik
ENSMUSG00000112201	RIKEN cDNA 4930532I03 gene	4930532I03Rik
ENSMUSG00000116586	RIKEN cDNA 4930556C24 gene	4930556C24Rik
ENSMUSG00000105834	RIKEN cDNA 4930592C13 gene	4930592C13Rik
ENSMUSG00000075070	RIKEN cDNA 4932412D23 gene	4932412D23Rik
ENSMUSG00000037270	RIKEN cDNA 4932438A13 gene	4932438A13Rik
ENSMUST00000203352	RIKEN cDNA 4933406J09 gene	4933406J09Rik
ENSMUSG00000097407	RIKEN cDNA 4933408J17 gene	4933408J17Rik
ENSMUSG00000055403	RIKEN cDNA 4933427D06 gene	4933427D06Rik
ENSMUSG00000098097	RIKEN cDNA 6530403H02 gene	6530403H02Rik
ENSMUSG00000086449	RIKEN cDNA 9030204H09 gene	9030204H09Rik
ENSMUSG00000073067	RIKEN cDNA9130019P16 gene	9130019P16Rik
ENSMUSG00000099950	RIKEN cDNA 9130227L01 gene	9130227L01Rik
ENSMUSG00000112398	RIKEN cDNA 9230102K24 gene	9230102K24Rik
ENSMUSG00000118154	RIKEN cDNA9330117O12 gene	9330117O12Rik
ENSMUSG00000073154	RIKEN cDNA 9330158H04 gene	9330158H04Rik
ENSMUSG00000096938	RIKEN cDNA 9530052E02 gene	9530052E02Rik
ENSMUSG00000046138	RIKEN cDNA 9930021J03 gene	9930021J03Rik
ENSMUSG00000100600	RIKEN cDNA A230077H06 gene	A230077H06Rik
ENSMUSG00000097622	RIKEN cDNA A330033J07 gene	A330033J07Rik
ENSMUSG00000085112.1	RIKEN cDNA A530072M11 gene	A530072M11Rik
ENSMUSG00000044783.16	Holliday junction recognition protein	A730008H23Rik
ENSMUST00000196218.1	RIKEN cDNA A930003O13 gene	A930003O13Rik
ENSMUSG00000054057.2	RIKEN cDNA A930004D18 gene	A930004D18Rik
ENSMUSG00000056145	expressed sequence AI504432	AI504432
ENSMUSG00000074783	expressed sequence AU019990	AU019990
ENSMUSG00000033632	expressed sequence AW554918	AW554918
ENSMUSG00000027761	arylacetamide deacetylase	Aadac
ENSMUSG00000057228	aminoadipate aminotransferase	Aadat
ENSG00000275700	apoptosis antagonizing transcription factor	Aatf
ENSMUSG00000042476	ATP-binding cassette, sub-family B (MDR/TAP), member 4	Abcb4
ENSMUSG00000072791	ATP-binding cassette, sub-family B (MDR/TAP), member 5	Abcb5
ENSMUSG00000031333	ATP-binding cassette, sub-family B (MDR/TAP), member 7	Abcb7
ENSMUSG00000055782	ATP-binding cassette, sub-family D (ALD), member 2	Abcd2
ENSMUSG00000049076	ArfGAP with coiled-coil, ankyrin repeat and PH domains 2	Acap2
ENSMUSG00000028405	aconitase 1	Aco1
ENSMUSG00000032110	acrosomal vesicle protein 1	Acrv1
ENSMUSG00000030945	acyl-CoA synthetase medium-chain family member 2	Acsm2
ENSMUSG00000035948	acyl-CoA synthetase short-chain family member 3	Acss3
ENSMUSG00000037737	Actrt3	Actrt3
ENSMUSG00000054693	a disintegrin and metallopeptidase domain 10	Adam10
ENSMUSG00000052593	a disintegrin and metallopeptidase domain 17	Adam17
ENSMUSG00000031555	a disintegrin and metallopeptidase domain 9 (meltrin gamma)	Adam9
ENSMUSG00000033453	a disintegrin-like and metallopeptidase (reprolysin type) with thrombospondin type 1 motif, 15	Adamts15
ENSMUSG00000019808	adenosine deaminase, tRNA-specific 2	Adat2
ENSMUSG00000031659	adenylate cyclase 7	Adcy7
ENSMUSG00000005580	adenylate cyclase 9	Adcy9
ENSMUSG00000032915	adhesion G protein-coupled receptor E4	Adgre4
ENSMUSG00000041293	adhesion G protein-coupled receptor F1	Adgrf1
ENSMUSG00000056492	adhesion G protein-coupled receptor F5	Adgrf5
ENSMUSG00000090306	alcohol dehydrogenase 6 (class V), pseudogene 1	Adh6-ps1
ENSMUSG00000039197	adenosine kinase	Adk
ENSMUSG00000045875	adrenergic receptor, alpha 1a	Adra1a
ENSMUSG00000015961	adenylosuccinate synthetase, non muscle	Adss
ENSMUSG00000025083	actin filament associated protein 1-like 2	Afap1l2
ENSMUSG00000029313	AF4/FMR2 family, member 1	Aff1
ENSMUSG00000049470	AF4/FMR2 family, member 4	Aff4
ENSMUSG00000024527	AFG3-like AAA ATPase 2	Afg3l2
ENSMUSG00000049659	aftiphilin	Aftph
ENSMUSG00000038836	ATP/GTP binding protein-like 3	Agbl3
ENSMUSG00000026159	ArfGAP with FG repeats 1	Agfg1
ENSMUSG00000089678	alanine-glyoxylate aminotransferase 2	Agxt2
ENSMUSG00000029772	S-adenosylhomocysteine hydrolase-like 2	Ahcyl2
ENSMUSG00000019806	androgen-induced 1	Aig1
ENSMUSG00000039166	A kinase (PRKA) anchor protein 7	Akap7
ENSMUSG00000040407	A kinase (PRKA) anchor protein (yotiao) 9	Akap9
ENSMUSG00000033715	aldo-keto reductase family 1, member C14	Akr1c14
ENSMUSG00000022636	activated leukocyte cell adhesion molecule	Alcam
ENSMUSG00000032059	asparagine-linked glycosylation 9 (alpha 1,2 mannosyltransferase)	Alg9
ENSMUSG00000025899	alkB homolog 8, tRNA methyltransferase	Alkbh8
ENSMUSG00000028028	alpha-kinase 1	Alpk1
ENSMUSG00000032845	alpha-kinase 2	Alpk2
ENSMUSG00000072295	C2 calcium dependent domain containing 6	Als2cr11
ENSMUSG00000021314	amphiphysin	Amph
ENSMUSG00000036977	anaphase promoting complex subunit 10	Anapc10
ENSMUSG00000022309	angiopoietin 1	Angpt1
ENSMUSG00000047773	ankyrin-repeat and fibronectin type III domain containing 1	Ankfn1
ENSMUSG00000034647	ankyrin repeat domain 12	Ankrd12
ENSMUSG00000007827	ankyrin repeat domain 26	Ankrd26
ENSMUSG00000034867	ankyrin repeat domain 27 (VPS9 domain)	Ankrd27
ENSMUSG00000014496	ankyrin repeat domain 28	Ankrd28
ENSMUSG00000052331	ankyrin repeat domain 44	Ankrd44
ENSMUSG00000049985	ankyrin repeat domain 55	Ankrd55
ENSMUSG00000035189	anoctamin 4	Ano4
ENSMUSG00000029338	anthrax toxin receptor 2	Antxr2
ENSMUSG00000064294	aldehyde oxidase 3	Aox3
ENSMUSG00000031731	adaptor protein complex AP-1, gamma 1 subunit	Ap1g1
ENSMUSG00000054702	adaptor-related protein complex AP-1, sigma 3	Ap1s3
ENSMUSG00000036291	adaptor-related protein complex 5, mu 1 subunit	Ap5m1
ENSMUSG00000019979	apoptotic peptidase activating factor 1	Apaf1
ENSMUSG00000005871	APC, WNT signaling pathway regulator	Apc
ENSMUSG00000041225	Rho GTPase activating protein 12	Arhgap12
ENSMUSG00000036591	Rho GTPase activating protein 21	Arhgap21
ENSMUSG00000030047	Rho GTPase activating protein 25	Arhgap25
ENSMUSG00000036452	Rho GTPase activating protein 26	Arhgap26
ENSMUSG00000039831	Rho GTPase activating protein 29	Arhgap29
ENSMUSG00000033697	Rho GTPase activating protein 39	Arhgap39
ENSMUSG00000074625	Rho GTPase activating protein 40	Arhgap40
ENSMUSG00000035133	Rho GTPase activating protein 5	Arhgap5
ENSMUSG00000030220	Rho, GDP dissociation inhibitor (GDI) beta	Arhgdib
ENSMUSG00000071176	Rho guanine nucleotide exchange factor (GEF) 10	Arhgef10
ENSMUSG00000059495	Rho guanine nucleotide exchange factor (GEF) 12	Arhgef12
ENSMUSG00000021662	Rho guanine nucleotide exchange factor (GEF) 28	Arhgef28
ENSMUSG00000069729	AT rich interactive domain 1B (SWI-like)	Arid1b
ENSMUSG00000025234	ariadne RBR E3 ubiquitin protein ligase 1	Arih1
ENSMUSG00000027122	ADP-ribosylation factor-like 14 effector protein	Arl14ep
ENSMUSG00000042348	ADP-ribosylation factor-like 15	Arl15
ENSMUSG00000026960	ADP-ribosylation factor-like 6 interacting protein 6	Arl6ip6
ENSMUSG00000027599	armadillo repeat containing 1	Armc1
ENSMUSG00000071324	armadillo repeat containing 2	Armc2
ENSMUSG00000037683	armadillo repeat containing 3	Armc3
ENSMUSG00000033436	armadillo repeat containing, X-linked 2	Armcx2
ENSMUSG00000015522	aryl hydrocarbon receptor nuclear translocator	Arnt
ENSMUSG00000055116	aryl hydrocarbon receptor nuclear translocator-like	Arntl
ENSMUSG00000006304	actin related protein 2/3 complex, subunit 2	Arpc2
ENSMUSG00000020305	ankyrin repeat and SOCS box-containing 3	Asb3
ENSMUSG00000031519	ankyrin repeat and SOCs box-containing 5	Asb5
ENSMUSG00000030509	ankyrin repeat and SOCS box-containing 7	Asb7
ENSMUSG00000033952	abnormal spindle microtubule assembly	Aspm
ENSMUSG00000022360	ATPase family, AAA domain containing 2	Atad2
ENSMUSG00000052812	ATPase family, AAA domain containing 2B	Atad2b
ENSMUSG00000022663	autophagy related 3	Atg3
ENSMUSG00000034218	ataxia telangiectasia mutated	Atm
ENSMUSG00000022533	ATPase type 13A3	Atp13a3
ENSMUSG00000038094	ATPase type 13A4	Atp13a4
ENSMUSG00000048939	ATPase type 13A5	Atp13a5
ENSMUSG00000016327	ATPase, (Na+)/K+ transporting, beta 4 polypeptide	Atp1b4
ENSMUSG00000025436	ATP23 metallopeptidase and ATP synthase assembly factor homolog	Atp23
ENSMUSG00000028457	ATPase, class I, type 8B, member 5	Atp8b5
ENSMUSG00000024566	ATPase, class II, type 9B	Atp9b
ENSMUSG00000003604	apoptosis, caspase activation inhibitor	Aven
ENSMUSG00000039242	UDP-GalNAc:betaGlcNAc beta 1,3-galactosaminyltransferase, polypeptide 2	B3galnt2
ENSMUSG00000019132	cDNA sequence BC005537	BC005537
ENSMUSG00000033187	cDNA sequence, BC016579	BC016579
ENSMUSG00000047515	cDNA sequence BC049715	BC049715
ENSMUSG00000052139	BRISC and BRCA1 A complex member 2	Babam2
ENSMUSG00000040270	BTB and CNC homology, basic leucine zipper transcription factor 2	Bach2
ENSMUSG00000002748	bromodomain adjacent to zinc finger domain, 1B	Baz1b
ENSMUSG00000035919	Bardet-Biedl syndrome 9 (human)	Bbs9
ENSMUSG00000022641	bobby sox HMG box containing	Bbx
ENSMUSG00000037608	BCL2-associated transcription factor 1	Bclaf1
ENSMUSG00000028167	3-hydroxybutyrate dehydrogenase, type 2	Bdh2
ENSMUSG00000048482	brain derived neurotrophic factor	Bdnf
ENSMUSG00000028545	BEN domain containing 5	Bend5
ENSMUSG00000027420	beaded filament structural protein 1, in lens-CP94	Bfsp1
ENSMUSG00000027420	BICD cargo adaptor 1	Bicd1
ENSMUSG00000029335	bone morphogenetic protein 3	Bmp3
ENSMUSG00000032179	bone morphogenetic protein 5	Bmp5
ENSMUSG00000031963	BMP-binding endothelial regulator	Bmper
ENSMUSG00000067336	bone morphogenetic protein receptor, type II (serine/threonine kinase)	Bmpr2
ENSMUSG00000022687	biregional cell adhesion molecule-related/down-regulated by oncogenes (Cdon) binding protein	Boc
ENSMUSG00000042992	BLOC-1 related complex subunit 5	Borcs5
ENSMUSG00000078998	BPI fold containing family A, member 6	Bpifa6
ENSMUSG00000003778	bromodomain containing 8	Brd8
ENSMUSG00000029279	bromodomain, testis-specific	Brdt
ENSMUSG00000028351	bone morphogenic protein/retinoic acid inducible neural specific 1	Brinp1
ENSMUSG00000034329	BRCA1 interacting protein C-terminal helicase 1	Brip1
ENSMUSG00000063663	bromodomain and WD repeat domain containing 3	Brwd3
ENSMUSG00000040565	B-TFIID TATA-box binding protein associated factor 1	Btaf1
ENSMUSG00000041702	BTB (POZ) domain containing 7	Btbd7
ENSMUSG00000049630	C1q-like 3	C1ql3
ENSMUSG00000036377	capping protein inhibiting regulator of actin	C530008M17Rik
ENSMUSG00000004110	calcium channel, voltage-dependent, R type, alpha 1E subunit	Cacna1e
ENSMUSG00000021991	calcium channel, voltage-dependent, alpha2/delta subunit 3	Cacna2d3
ENSMUSG00000041460	calcium channel, voltage-dependent, alpha 2/delta subunit 4	Cacna2d4
ENSMUSG00000064115	cell adhesion molecule 2	Cadm2
ENSMUSG00000054423	Ca2+-dependent secretion activator	Cadps
ENSMUSG00000046031	calcium homeostasis modulator family member 6	Calhm6
ENSMUSG00000053819	calcium/calmodulin-dependent protein kinase II, delta	Camk2d
ENSMUSG00000071037	calmodulin-lysine N-methyltransferase	Camkmt
ENSMUSG00000020368	calnexin	Canx
ENSMUSG00000027184	cell cycle associated protein 1	Caprin1
ENSMUSG00000027559	carbonic anhydrase 3	Car3
ENSMUSG00000015189	CAS1 domain containing 1	Casd1
ENSMUSG00000025076	caspase 7	Casp7
ENSMUSG00000026029	caspase 8	Casp8
ENSMUSG00000028282	caspase 8 associated protein 2	Casp8ap2
ENSMUSG00000074570	Cas scaffolding protein family member 4	Cass4
ENSMUSG00000033486	cation channel, sperm associated 2	Catsper2
ENSMUSG00000034342	Casitas B-lineage lymphoma	Cbl
ENSMUSG00000022637	Casitas B-lineage lymphoma b	Cblb
ENSMUSG00000009575	chromobox 5	Cbx5
ENSMUSG00000020074	cell division cycle and apoptosis regulator 1	Ccar1
ENSMUSG00000034303	coiled-coil domain containing 15	Ccdc15
ENSMUSG00000052407	coiled-coil domain containing 171	Ccdc171
ENSMUSG00000070883	coiled-coil domain containing 173	Ccdc173
ENSMUSG00000036168	coiled-coil domain containing 38	Ccdc38
ENSMUSG00000017049	coiled-coil domain containing 70	Ccdc70
ENSMUSG00000039391	coiled-coil domain containing 81	Ccdc81
ENSMUSG00000032740	coiled-coil domain containing 88a	Ccdc88a
ENSMUSG00000000184	cyclin D2	Ccnd2
ENSMUSG00000026349	cyclin T2	Ccnt2
ENSMUSG00000033904	centriolar coiled coil protein 110	Ccp110
ENSMUSG00000039578	coiled-coil serine rich 1	Ccser1
ENSMUSG00000002944	CD36 molecule	Cd36
ENSMUSG00000033502	CDC14 cell division cycle 14A	Cdc14a
ENSMUSG00000038416	CDC16 cell division cycle 16	Cdc16
ENSMUSG00000020687	CDC27 cell division cycle 27	Cdc27
ENSMUSG00000006699	CDC42 cell division cycle 42	Cdc42
ENSMUSG00000026361	CDC73 cell division cycle 73, Paf1/RNA polymerase II complex component	Cdc73
ENSMUSG00000036510	cadherin 8	Cdh8
ENSMUSG00000003119	cyclin-dependent kinase 12	Cdk12
ENSMUSG00000029403	cyclin-dependent kinase-like 2 (CDC2-related kinase)	Cdkl2
ENSMUSG00000020389	cyclin-dependent kinase-like 3	Cdkl3
ENSMUSG00000054169	carcinoembryonic antigen-related cell adhesion molecule 10	Ceacam10
ENSMUSG00000061533	centrosomal protein 128	Cep128
ENSMUSG00000024542	centrosomal protein 192	Cep192
ENSMUSG00000020024	centrosomal protein 83	Cep83
ENSMUSG00000097164.2	centrosomal protein 83, opposite strand	Cep83os
ENSMUSG00000023072	centrosomal protein 89	Cep89
ENSMUSG00000075256	ceramide kinase-like	Cerkl
ENSMUSG00000008206	Ceramide synthase 4	Cers4
ENSMUSG00000027035	Ceramide synthase 6	Cers6
ENSMUSG00000020014	Cilia and flagella associated protein 54	Cfap54
ENSMUSG00000053768	Coiled-coil-helix-coiled-coil-helix domain containing 3	Chchd3
ENSMUSG00000078671	Chromodomain helicase DNA binding protein 2	Chd2
ENSMUSG00000041235	Chromodomain helicase DNA binding protein 7	Chd7
ENSMUSG00000053754	Chromodomain helicase DNA binding protein 8	Chd8
ENSMUSG00000056608	Chromodomain helicase DNA binding protein 9	Chd9
ENSMUSG00000014668	Checkpoint with forkhead and ring finger domains	Chfr
ENSMUSG00000062778	Chitinase, acidic 1	Chia1
ENSMUSG00000063779	Chitinase-like 4	Chil4
ENSMUSG00000027902	Chitinase-like 6	Chil6
ENSMUSG00000026450	Chitinase 1	Chit1
ENSMUSG00000027536	Charged multivesicular body protein 4C	Chmp4c
ENSMUSG00000056486	Chimerin 1	Chn1
ENSMUSG00000025199	Conserved helix-loop-helix ubiquitous kinase	Chuk
ENSMUSG00000030278	Cell death-inducing DFFA-like effector c	Cidec
ENSMUSG00000028255	Chloride channel accessory 1	Clca1
ENSMUSG00000033770	Chloride channel, voltage-sensitive Ka	Clcnka
ENSMUSG00000047109	Claudin 14	Cldn14
ENSMUSG00000049037	C-type lectin domain family 4, member a1	Clec4a1
ENSMUSG00000015357	Caseinolytic mitochondrial matrix peptidase chaperone subunit	Clpx
ENSMUSG00000042489	Claspin	Clspn
ENSMUSG00000090110	C-x(9)-C motif containing 4	Cmc4
ENSMUSG00000022748	Cms small ribosomal subunit 1	Cmss1
ENSMUSG00000041012	CKLF-like MARVEL transmembrane domain containing 8	Cmtm8
ENSMUSG00000047419	Cardiomyopathy associated 5	Cmya5
ENSMUSG00000026114	Cyclic nucleotide gated channel alpha 3	Cnga3
ENSMUSG00000036550	CCR4-NOT transcription complex, subunit 1	Cnot1
ENSMUSG00000035632	CCR4-NOT transcription complex, subunit 3	Cnot3
ENSMUSG00000034724	CCR4-NOT transcription complex, subunit 6-like	Cnot6l
ENSMUSG00000044288	Cannabinoid receptor 1 (brain)	Cnr1
ENSMUSG00000038949	Consortin, connexin sorting protein	Cnst
ENSMUSG00000078653	Cyclin N-terminal domain containing 1	Cntd1
ENSMUSG00000033063	Contactin associated protein-like 3	Cntnap3
ENSMUSG00000035933	Component of oligomeric golgi complex 5	Cog5
ENSMUSG00000026141	Collagen, type XIX, alpha 1	Col19a1
ENSMUSG00000028197	Collagen, type XXIV, alpha 1	Col24a1
ENSMUSG00000026837	Collagen, type V, alpha 1	Col5a1
ENSMUSG00000032572	Collagen, type VI, alpha 4	Col6a4
ENSMUSG00000051355	COMM domain containing 1	Commd1
ENSMUSG00000025607	Coatomer protein complex, subunit gamma 2	Copg2
ENSMUSG00000005220	Corin, serine peptidase	Corin
ENSMUSG00000091803	Cytochrome c oxidase assembly protein 16	Cox16
ENSMUSG00000020841	Carboxypeptidase D	Cpd
ENSMUSG00000037852	Carboxypeptidase E	Cpe
ENSMUSG00000039782	Cytoplasmic polyadenylation element binding protein 2	Cpeb2
ENSMUSG00000062980	Cadherin-like and PC-esterase domain containing 1	Cped1
ENSMUSG00000074643	Copine	Cpne1
ENSMUSG00000024008	Copine V	Cpne5
ENSMUSG00000041781	Cleavage and polyadenylation specific factor 2	Cpsf2
ENSMUSG00000030862	Carboxypeptidase X 2 (M14 family)	Cpxm2
ENSMUSG00000045867	CASP2 and RIPK1 domain containing adaptor with death domain	Cradd
ENSMUSG00000063681	Crumbs family member 1, photoreceptor morphogenesis associated	Crb1
ENSMUSG00000025958	CAMP responsive element binding protein 1	Creb1
ENSMUSG00000022521	CREB binding protein	Crebbp
ENSMUSG00000048249	CREB3 regulatory factor	Crebrf
ENSMUSG00000063889	CAMP responsive element modulator	Crem
ENSMUSG00000024074	Cysteine rich transmembrane BMP regulator 1	Crim1
ENSMUSG00000025774	Cysteine-rich secretory protein 4	Crisp4
ENSMUSG00000042401	Cartilage acidic protein 1	Crtac1
ENSMUSG00000021947	Crystallin, lambda 1	Cryl1
ENSMUSG00000036356	Chondroitin sulfate N-acetylgalactosaminyltransferase 1	Csgalnact1
ENSMUSG00000028804	CUB and Sushi multiple domains 2	Csmd2
ENSMUSG00000087459	CUB and Sushi multiple domains 2, opposite strand	Csmd2os
ENSMUSG00000032384	Casein kinase 1, gamma 1	Csnk1g1
ENSMUSG00000074698	Casein kinase 2, alpha 1 polypeptide	Csnk2a1
ENSMUSG00000027176	Cleavage stimulation factor, 3, pre-RNA, subunit 3	Cstf3
ENSMUSG00000063063	Catenin (cadherin associated protein), alpha 2	Ctnna2
ENSMUSG00000027649	Catenin, beta like 1	Ctnnbl1
ENSMUSG00000004552	Cathepsin E	Ctse
ENSMUSG00000025898	CWF19-like 2, cell cycle control (S. pombe)	Cwf19l2
ENSMUSG00000044365	CXXC finger 4	Cxxc4
ENSMUSG00000039555	Cylicin, basic protein of sperm head cytoskeleton 2	Cylc2
ENSMUSG00000032274	Cytochrome P450, family 19, subfamily a, polypeptide 1	Cyp19a1
ENSMUSG00000060613	Cytochrome P450, family 2, subfamily c, polypeptide 70	Cyp2c70
ENSMUSG00000026832	Cytohesin 1 interacting protein	Cytip
ENSMUSG00000033883	zinc finger protein 267	D3Ertd254e
ENSMUSG00000068373	RIKEN cDNA D430041D05 gene	D430041D05Rik
ENSMUSG00000044816	RIKEN cDNA D630023F18 gene	D630023F18Rik
ENSMUSG00000030347	DNA segment, Chr 6, Wayne State University 163, expressed	D6Wsu163e
ENSMUSG00000055639	dachshund family transcription factor 1	Dach1
ENSMUSG00000022174	defender against cell death 1	Dad1
ENSMUSG00000042096	D-amino acid oxidase	Dao
ENSMUSG00000068921	death associated protein 3	Dap3
ENSMUSG00000026554	DDB1 and CUL4 associated factor 8	Dcaf8
ENSMUSG00000027708	DCN1, defective in cullin neddylation 1, domain containing 1 (S. cerevisiae)	Dcun1d1
ENSMUSG00000048787	DCN1, defective in cullin neddylation 1, domain containing 3 (S. cerevisiae)	Dcun1d3
ENSMUSG00000002109	damage specific DNA binding protein 2	Ddb2
ENSMUSG00000053289	DEAD box helicase 10	Ddx10
ENSMUSG00000021500	DEAD box helicase 46	Ddx46
ENSMUSG00000044748	defensin beta 1	Defb1
ENSMUSG00000021377	DEK proto-oncogene (DNA binding)	Dek
ENSMUSG00000053641	DENN/MADD domain containing 4A	Dennd4a
ENSMUSG00000030313	DENN/MADD domain containing 5B	Dennd5b
ENSMUSG00000021697	DEP domain containing 1B	Depdc1b
ENSMUSG00000030225	deoxyribose-phosphate aldolase (putative)	Dera
ENSMUSG00000031730	dihydroorotate dehydrogenase	Dhodh
ENSMUSG00000027655	DEAH (Asp-Glu-Ala-His) box polypeptide 35	Dhx35
ENSMUSG00000035051	DEAH (Asp-Glu-Ala-Asp/His) box polypeptide 57	Dhx57
ENSMUSG00000023026	disco interacting protein 2 homolog B	Dip2b
ENSMUSG00000042102	dimethylglycine dehydrogenase precursor	Dmgdh
ENSMUSG00000018581	dynein, axonemal, heavy chain 11	Dnah11
ENSMUSG00000061322	dynein axonemal intermediate chain 1	Dnaic1
ENSMUSG00000032560	DnaJ heat shock protein family (Hsp40) member C13	Dnajc13
ENSMUSG00000042523	dynein, axonemal, light chain 1	Dnal1
ENSMUSG00000039716	dedicator of cyto-kinesis 3	Dock3
ENSMUSG00000044447	dedicator of cytokinesis 5	Dock5
ENSMUSG00000057147	diphthamine biosynthesis 6	Dph6
ENSMUSG00000063904	dipeptidylpeptidase 3	Dpp3
ENSMUSG00000033308	dihydropyrimidine dehydrogenase	Dpyd
ENSMUSG00000027900	DNA-damage regulated autophagy modulator 2	Dram2
ENSMUSG00000022191	drosha, ribonuclease type III	Drosha
ENSMUSG00000042046	dual serine/threonine and tyrosine protein kinase	Dstyk
ENSMUSG00000027430	D-tyrosyl-tRNA deacylase 1	Dtd1
ENSMUSG00000026564	dual specificity phosphatase 27 (putative)	Dusp27
ENSMUSG00000035765	dymeclin	Dym
ENSMUSG00000085271	RIKEN cDNA E130006D01 gene	E130006D01Rik
ENSMUSG00000053117	RIKEN cDNA E330013P04 gene	E330013P04Rik
ENSMUSG00000022838	ELL associated factor 2	Eaf2
ENSMUSG00000022339	estrogen receptor-binding fragment-associated gene 9	Ebag9
ENSMUSG00000053552	early B cell factor 4	Ebf4
ENSMUSG00000027699	ect2 oncogene	Ect2
ENSMUSG00000043019	ER degradation enhancer, mannosidase alpha-like 3	Edem3
ENSMUSG00000021367	endothelin 1	Edn1
ENSMUSG00000001707	eukaryotic translation elongation factor 1 epsilon 1	Eef1e1
ENSMUSG00000033216	eukaryotic elongation factor, selenocysteine-tRNA-specific	Eefsec
ENSMUSG00000020690	EF-hand calcium binding domain 3	Efcab3
ENSMUSG00000073791	EF-hand calcium binding domain 7	Efcab7
ENSMUSG00000020467	epidermal growth factor-containing fibulin-like extracellular matrix protein 1	Efemp1
ENSMUSG00000020122	epidermal growth factor receptor	Egfr
ENSMUSG00000074364	EH-domain containing 2	Ehd2
ENSMUSG00000027293	EH-domain containing 4	Ehd4
ENSMUSG00000036893	euchromatic histone methyltransferase 1	Ehmt1
ENSMUSG00000005102	eukaryotic translation initiation factor 2 alpha kinase 4	Eif2ak4
ENSMUSG00000028683	eukaryotic translation initiation factor 2B, subunit 3	Eif2b3
ENSMUSG00000024991	eukaryotic translation initiation factor 3, subunit A	Eif3a
ENSMUSG00000027236	eukaryotic translation initiation factor 3, subunit J1	Eif3j1
ENSMUSG00000043424	eukaryotic translation initiation factor 3, subunit J2	Eif3j2
ENSMUSG00000020549	elaC ribonuclease Z 2	Elac2
ENSMUSG00000028546	ELAV like RNA binding protein 4	Elavl4
ENSMUSG00000001542	elongation factor for RNA polymerase II 2	Ell2
ENSMUSG00000044072	echinoderm microtubule associated protein like 6	Eml6
ENSMUSG00000022995	ENAH actin regulator	Enah
ENSMUSG00000048120	ectonucleoside triphosphate diphosphohydrolase 1	Entpd1
ENSMUSG00000024044	erythrocyte membrane protein band 4.1 like 3	Epb41l3
ENSMUSG00000028434	erythrocyte membrane protein band 4.1 like 4b	Epb41l4b
ENSMUSG00000045394	epithelial cell adhesion molecule	Epcam
ENSMUSG00000052504	Eph receptor A3	Epha3
ENSMUSG00000026235	Eph receptor A4	Epha4
ENSMUSG00000029245	Eph receptor A5	Epha5
ENSMUSG00000055540	Eph receptor A6	Epha6
ENSMUSG00000032537	Eph receptor B1	Ephb1
ENSMUSG00000021583	endoplasmic reticulum aminopeptidase 1	Erap1
ENSMUSG00000062209	erb-b2 receptor tyrosine kinase 4	Erbb4
ENSMUSG00000021709	Erbb2 interacting protein	Erbin
ENSMUSG00000040640	ELKS/RAB6-interacting/CAST family member 2	Erc2
ENSMUSG00000051978	glutamate rich 1	Erich1
ENSMUSG00000028343	endoplasmic reticulum protein 44	Erp44
ENSMUSG00000045624	ESF1 nucleolar pre-rRNA processing protein homolog	Esf1
ENSMUSG00000021255	estrogen related receptor, beta	Esrrb
ENSMUSG00000021171	extended synaptotagmin-like protein 2	Esyt2
ENSMUSG00000027809	electron transferring flavoprotein, dehydrogenase	Etfdh
ENSMUSG00000030199	ets variant 6	Etv6
ENSMUSG00000070354	ecotropic viral integration site 2	Evi2
ENSMUSG00000078771	ecotropic viral integration site 2a	Evi2a
ENSMUSG00000034152	exocyst complex component 3	Exoc3
ENSMUSG00000029763	exocyst complex component 4	Exoc4
ENSMUSG00000061244	exocyst complex component 5	Exoc5
ENSMUSG00000029687	enhancer of zeste 2 polycomb repressive complex 2 subunit	Ezh2
ENSMUSG00000038235	F11 receptor	F11r
ENSMUSG00000027530	fatty acid binding protein 12	Fabp12
ENSMUSG00000010517	Fas-associated factor 1	Faf1
ENSMUSG00000026655	family with sequence similarity 107, member B	Fam107b
ENSMUSG00000026153	family with sequence similarity 135, member A	Fam135a
ENSMUSG00000037210	family with sequence homology 193, member A	Fam193a
ENSMUSG00000046500	TAFA chemokine like family member 4	Fam19a4
ENSMUSG00000028439	family with sequence similarity 219, member A	Fam219a
ENSMUSG00000032815	Fanconi anemia, complementation group A	Fanca
ENSMUSG00000039187	Fanconi anemia, complementation group I	Fanci
ENSMUSG00000030303	fatty acyl CoA reductase 2	Far2
ENSMUSG00000021420	phenylalanine-tRNA synthetase 2 (mitochondrial)	Fars2
ENSMUSG00000026245	phenylalanyl-tRNA synthetase, beta subunit	Farsb
ENSMUSG00000028246	failed axon connections homolog	Faxc
ENSMUSG00000058594	F-box DNA helicase 1	Fbh1
ENSG00000138829 MIM:612570	fibrillin 2	Fbn2
ENSMUSG00000032507	F-box and leucine-rich repeat protein 2	Fbxl2
ENSMUSG00000022124	F-box and leucine-rich repeat protein 3	Fbxl3
ENSMUSG00000089984	F-box protein 24	Fbxo24
ENSMUSG00000027180	F-box protein 3	Fbxo3
ENSMUSG00000022184	F-box protein 4	Fbxo4
ENSMUSG00000070336	F-box protein 47	Fbxo47
ENSMUSG00000001786	F-box protein 7	Fbxo7
ENSMUSG00000020271	F-box and WD-40 domain protein 11	Fbxw11
ENSMUSG00000005540	Fc receptor, IgE, low affinity II, alpha polypeptide	Fcer2a
ENSMUSG00000030691	FCH and double SH3 domains 2	Fchsd2
ENSMUSG00000048031	Fc receptor-like 5	Fcrl5
ENSMUSG00000024588	ferrochelatase	Fech
ENSMUSG00000037712	fermitin family member 2	Fermt2
ENSMUSG00000041842	FH2 domain containing 1	Fhdc1
ENSMUSG00000035455	fidgetin-like 1	Fignl1
ENSMUSG00000029227	FIP1 like 1 (S. cerevisiae)	Fip1l1
ENSMUSG00000016087	Friend leukemia integration 1	Fli1
ENSMUSG00000039735	formin binding protein 1-like	Fnbp1l
ENSMUSG00000033487	fibronectin type III domain containing 3A	Fndc3a
ENSMUSG00000033373	farnesyltransferase, CAAX box, beta	Fntb
ENSMUSG00000052270	formyl peptide receptor 2	Fpr2
ENSMUSG00000027238	FERM domain containing 5	Frmd5
ENSMUSG00000035615	FERM and PDZ domain containing 1	Frmpd1
ENSMUSG00000022816	follistatin-like 1	Fstl1
ENSMUSG00000036264	follistatin-like 4	Fstl4
ENSMUSG00000034098	follistatin-like 5	Fstl5
ENSMUSG00000021065	fucosyltransferase 8	Fut8
ENSMUSG00000055373	fucosyltransferase 9	Fut9
ENSMUSG00000031714	growth factor receptor bound protein 2-associated protein 1	Gab1
ENSMUSG00000004508	growth factor receptor bound protein 2-associated protein 2	Gab2
ENSMUSG00000008976	GA repeat binding protein, alpha	Gabpa
ENSMUSG00000055078	gamma-aminobutyric acid (GABA) A receptor, subunit alpha 5	Gabra5
ENSMUSG00000029212	gamma-aminobutyric acid (GABA) A receptor, subunit beta 1	Gabrb1
ENSMUSG00000007653	gamma-aminobutyric acid (GABA) A receptor, subunit beta 2	Gabrb2
ENSMUSG00000062234	cyclin G associated kinase	Gak
ENSMUSG00000000420	polypeptide N-acetylgalactosaminyltransferase 1	Galnt1
ENSMUSG00000024064	polypeptide N-acetylgalactosaminyltransferase 14	Galnt14
ENSMUSG00000037280	polypeptide N-acetylgalactosaminyltransferase 6	Galnt6
ENSMUSG00000042680	GRB2 associated regulator of MAPK1 subtype 1	Garem1
ENSMUSG00000030498	growth arrest specific 2	Gas2
ENSMUSG00000022707	glucan (1,4-alpha-), branching enzyme 1	Gbe1
ENSMUSG00000025224	golgi-specific brefeldin A-resistance factor 1	Gbf1
ENSMUSG00000040264	guanylate binding protein 2b	Gbp2b
ENSMUSG00000028268	guanylate binding protein 3	Gbp3
ENSMUSG00000105504	guanylate binding protein 5	Gbp5
ENSMUSG00000058624	guanine deaminase	Gda
ENSMUSG00000055760	gem nuclear organelle associated protein 6	Gemin6
ENSMUSG00000051335	glucose-fructose oxidoreductase domain containing 1	Gfod1
ENSMUSG00000025089	glial cell line derived neurotrophic factor family receptor alpha 1	Gfra1
ENSMUSG00000041625	gamma-glutamylamine cyclotransferase	Ggact
ENSMUSG00000048000	GRB10 interacting GYF protein 2	Gigyf2
ENSMUSG00000056966	gap junction protein, gamma 3	Gjc3
ENSMUSG00000029638	glucocorticoid induced transcript 1	Glcci1
ENSMUSG00000048402	GLI-Kruppel family member GLI2	Gli2
ENSMUSG00000052942	GLIS family zinc finger 3	Glis3
ENSMUSG00000021916	glycosyltransferase 8 domain containing 1	Glt8d1
ENSMUSG00000021794	glutamate dehydrogenase 1	Glud1
ENSMUSG00000111765	predicted gene 10635	Gm10635
ENSMUSG00000069718	predicted gene 11563	Gm11563
ENSMUSG00000056687	predicted gene 11696	Gm11696
ENSMUSG00000085014	predicted gene 13490	Gm13490
ENSMUSG00000087203	predicted gene 13986	Gm13986
ENSMUSG00000087226	predicted gene 14015	Gm14015
ENSMUSG00000087401	predicted gene 14664	Gm14664
ENSMUSG00000086247	predicted gene 15787	Gm15787
ENSMUSG00000086741	predicted gene 15816	Gm15816
ENSMUSG00000067285	predicted gene 16223	Gm16223
ENSMUSG00000102548	predicted gene, 16701	Gm16701
ENSMUSG00000091685	predicted gene, 17359	Gm17359
ENSMUSG00000116903	predicted gene, 19522	Gm19522
ENSMUSG00000111962	predicted gene, 20110	Gm20110
ENSMUSG00000106799	predicted gene, 20756	Gm20756
ENSMUSG00000098040	predicted gene, 20757	Gm20757
ENSMUSG00000110713	predicted gene, 30606	Gm30606
ENSMUSG00000103305	predicted gene, 34068	Gm34068
ENSMUSG00000103458	predicted gene, 37013	Gm37013
MGI:MGI:5621551	predicted gene, 38666	Gm38666
MGI:MGI:5621552	predicted gene, 38667	Gm38667
MGI:MGI:5825572	predicted gene, 45935	Gm45935
ENSMUSG00000110235	predicted gene 5086	Gm5086
ENSMUSG00000051729	predicted gene 5087	Gm5087
ENSMUSG00000064052	predicted gene 5089	Gm5089
ENSMUSG00000101930	predicted gene 5441	Gm5441
ENSMUSG00000085022	predicted gene 5860	Gm5860
ENSMUSG00000105279	predicted gene 6260	Gm6260
ENSMUSG00000075549	predicted gene 6878	Gm6878
ENSMUSG00000090667	MyoD family inhibitor domain containing 2	Gm765
ENSMUSG00000073077	cilia and flagella associated protein 47	Gm8787
ENSMUSG00000071691	predicted gene 960	Gm960
ENSMUSG00000078783	predicted gene 9733	Gm9733
ENSMUSG00000053749	predicted gene 9920	Gm9920
ENSMUSG00000034792	guanine nucleotide binding protein, alpha 15	Gna15
ENSMUSG00000028479	glucosamine (UDP-N-acetyl)-2-epimerase/N-acetylmannosamine kinase	Gne
ENSMUSG00000026754	golgi autoantigen, golgin subfamily a, 1	Golga1
ENSMUSG00000038708	golgi autoantigen, golgin subfamily a, 4	Golga4
ENSMUSG00000020946	golgi SNAP receptor complex member 2	Gosr2
ENSMUSG00000000544	glycoprotein A33 (transmembrane)	Gpa33
ENSMUSG00000031119	glypican 4	Gpc4
ENSMUSG00000047454	gephyrin	Gphn
ENSMUSG00000029816	glycoprotein (transmembrane) nmb	Gpnmb
ENSMUSG00000049092	G protein-coupled receptor 137C	Gpr137c
ENSMUSG00000045967	G protein-coupled receptor 158	Gpr158
ENSMUSG00000040836	G protein-coupled receptor 161	Gpr161
ENSMUSG00000049608	G protein-coupled receptor 55	Gpr55
ENSMUSG00000001700	GRAM domain containing 3	Gramd3
ENSMUSG00000020524	glutamate receptor, ionotropic, AMPA1 (alpha 1)	Gria1
ENSMUSG00000001986	glutamate receptor, ionotropic, AMPA3 (alpha 3)	Gria3
ENSMUSG00000041078	glutamate receptor, ionotropic, delta 1	Grid1
ENSMUSG00000019828	glutamate receptor, metabotropic 1	Grm1
ENSMUSG00000039934	gamma-secretase activating protein	Gsap
ENSMUSG00000036890	glycosyltransferase-like domain containing 1	Gtdc1
ENSMUSG00000022828	general transcription factor II E, polypeptide 1 (alpha subunit)	Gtf2e1
ENSMUSG00000031585	general transcription factor II E, polypeptide 2 (beta subunit)	Gtf2e2
ENSMUSG00000067995	general transcription factor IIF, polypeptide 2	Gtf2f2
ENSMUSG00000021639	general transcription factor II H, polypeptide 2	Gtf2h2
ENSMUSG00000015942	GTF2I repeat domain containing 2	Gtf2ird2
ENSMUSG00000041624	guanylate cyclase 1, soluble, alpha 2	Gucy1a2
ENSMUSG00000056870	GULP, engulfment adaptor PTB domain containing 1	Gulp1
ENSMUSG00000063275	3-hydroxyacyl-CoA dehydratase 1	Hacd1
ENSMUSG00000035376	3-hydroxyacyl-CoA dehydratase 2	Hacd2
ENSMUSG00000027261	hydroxyacid oxidase 1, liver	Hao1
ENSMUSG00000020246	host cell factor C2	Hcfc2
ENSMUSG00000021730	hyperpolarization activated cyclic nucleotide gated potassium channel 1	Hcn1
ENSMUSG00000028051	hyperpolarization-activated, cyclic nucleotide-gated K+ 3	Hcn3
ENSMUSG00000067567	histone deacetylase 8	Hdac8
ENSMUSG00000034088	high density lipoprotein (HDL) binding protein	Hdlbp
ENSMUSG00000075254	heart development protein with EGF-like domains 1	Heg1
ENSMUSG00000046240	hepatocyte cell adhesion molecule	Hepacam
ENSMUSG00000008429	HERPUD family member 2	Herpud2
ENSMUSG00000028864	hepatocyte growth factor	Hgf
ENSMUSG00000037375	hedgehog acyltransferase	Hhat
ENSMUSG00000041426	3-hydroxyisobutyryl-Coenzyme A hydrolase	Hibch
ENSMUSG00000021366	human immunodeficiency virus type I enhancer binding protein 1	Hivep1
ENSMUSG00000044783	Holliday junction recognition protein	Hjurp
ENSMUSG00000002428	helicase-like transcription factor	Hltf
ENSMUSG00000032329	high mobility group 20A	Hmg20a
ENSMUSG00000056758	high mobility group AT-hook 2	Hmga2
ENSMUSG00000020069	heterogeneous nuclear ribonucleoprotein H3	Hnrnph3
ENSMUSG00000025176	4-hydroxy-2-oxoglutarate aldolase 1	Hoga1
ENSMUSG00000007617	homer scaffolding protein 1	Homer1
ENSMUSG00000037234	hook microtubule tethering protein 3	Hook3
ENSMUSG00000074852	heparanase 2	Hpse2
ENSMUSG00000047759	heparan sulfate (glucosamine) 3-O-sulfotransferase 3A1	Hs3st3a1
ENSMUSG00000044499	heparan sulfate (glucosamine) 3-O-sulfotransferase 5	Hs3st5
ENSMUSG00000062184	heparan sulfate 6-O-sulfotransferase 2	Hs6st2
ENSMUSG00000034528	hydroxysteroid (17-beta) dehydrogenase 13	Hsd17b13
ENSMUSG00000024507	hydroxysteroid (17-beta) dehydrogenase 4	Hsd17b4
ENSMUSG00000024359	heat shock protein 9	Hspa9
ENSMUSG00000023156	hydroxyacyl-thioester dehydratase type 2	Htd2
ENSMUSG00000050783	5-hydroxytryptamine (serotonin) receptor 1F	Htr1f
ENSMUSG00000029104	huntingtin	Htt
ENSMUSG00000025261	HECT, UBA and WWE domain containing 1	Huwe1
ENSMUSG00000035941	inhibitor of Bruton agammaglobulinemia tyrosine kinase	Ibtk
ENSMUSG00000026896	interferon induced with helicase C domain 1	Ifih1
ENSMUSG00000022971	interferon (alpha and beta) receptor 2	Ifnar2
ENSMUSG00000040040	intraflagellar transport 88	Ift88
ENSMUSG00000020053	insulin-like growth factor 1	Igf1
ENSMUSG00000018654	IKAROS family zinc finger 1	Ikzf1
ENSMUSG00000025997	IKAROS family zinc finger 2	Ikzf2
ENSMUSG00000017057	interleukin 13 receptor, alpha 1	Il13ra1
ENSMUSG00000040329	interleukin 7	Il7
ENSMUSG00000032343	interphotoreceptor matrix proteoglycan 1	Impg1
ENSMUSG00000042105	inositol polyphosphate-5-phosphatase F	Inpp5f
ENSMUSG00000048782	INSC spindle orientation adaptor protein	Insc
ENSMUSG00000021975	integrator complex subunit 9	Ints9
ENSMUSG00000028344	inversin	Invs
ENSMUSG00000042590	importin 11	Ipo11
ENSMUSG00000066232	importin 7	Ipo7
ENSMUSG00000100826	imprinted gene in the Prader-Willi syndrome region	Ipw
ENSMUSG00000041115	IQ motif and Sec7 domain 2	Iqsec2
ENSMUSG00000031729	increased sodium tolerance 1 homolog (yeast)	Ist1
ENSMUSG00000039115	integrin alpha 9	Itga9
ENSMUSG00000026971	integrin beta 6	Itgb6
ENSMUSG00000087149	inter-alpha (globulin) inhibitor H5-like, pseudogene	Itih5l-ps
ENSMUSG00000022108	integral membrane protein 2B	Itm2b
ENSMUSG00000030102	inositol 1,4,5-trisphosphate receptor 1	Itpr1
ENSMUSG00000042644	inositol 1,4,5-triphosphate receptor 3	Itpr3
ENSMUSG00000022957	intersectin 1 (SH3 domain protein 1A)	Itsn1
ENSMUSG00000024502	janus kinase and microtubule interacting protein 2	Jakmip2
ENSMUSG00000038518	jumonji, AT rich interactive domain 2	Jarid2
ENSMUSG00000018412	KAT8 regulatory NSL complex subunit 1	Kansl1
ENSMUSG00000019794	katanin p60 (ATPase-containing) subunit A1	Katna1
ENSMUSG00000085413	kelch repeat and BTB (POZ) domain containing 8, opposite strand	Kbtbd8os
ENSMUSG00000051497	potassium inwardly-rectifying channel, subfamily J, member 16	Kcnj16
ENSMUSG00000026824	potassium inwardly-rectifying channel, subfamily J, member 3	Kcnj3
ENSMUSG00000054477	potassium intermediate/small conductance calcium-activated channel, subfamily N, member 2	Kcnn2
ENSMUSG00000009545	potassium voltage-gated channel, subfamily Q, member 1	Kcnq1
ENSMUSG00000053914	lysine (K)-specific demethylase 4D	Kdm4d
ENSMUSG00000009905	3-ketodihydrosphingosine reductase	Kdsr
ENSMUSG00000028790	KH domain containing, RNA binding, signal transduction associated 1	Khdrbs1
ENSMUSG00000036333	kinase D-interacting substrate 220	Kidins220
ENSMUSG00000060012	kinesin family member 13B	Kif13b
ENSMUSG00000027115	kinesin family member 18A	Kif18a
ENSMUSG00000024795	kinesin family member 20B	Kif20b
ENSMUSG00000022629	kinesin family member 21A	Kif21a
ENSMUSG00000018395	kinesin family member 3A	Kif3a
ENSMUSG00000026764	kinesin family member 5C	Kif5c
ENSMUSG00000032489	kinesin family member 9	Kif9
ENSMUSG00000037262	Kin17 DNA and RNA binding protein	Kin
ENSMUSG00000020653	Kruppel-like factor 11	Klf11
ENSMUSG00000025959	Kruppel-like factor 7 (ubiquitous)	Klf7
ENSMUSG00000041649	Kruppel-like factor 8	Klf8
ENSMUSG00000020948	kelch-like 28	Klhl28
ENSMUSG00000028986	kelch-like 7	Klhl7
MGI:MGI:1321091	killer cell lectin-like receptor subfamily A, member 12	Klra12
MGI:MGI:1351665	killer cell lectin-like receptor, subfamily A, member 15	Klra15
MGI:MGI:2136939	killer cell lectin-like receptor subfamily A, member 22	Klra22
ENSMUSG00000050241	killer cell lectin-like receptor family E member 1	Klre1
ENSMUSG00000029414	kinetochore associated 1	Kntc1
ENSMUSG00000000600	KRIT1, ankyrin repeat containing	Krit1
ENSMUSG00000022986	keratin 75	Krt75
MGI:MGI:1859268	keratin 85	Krt85
ENSMUSG00000002900	laminin B1	Lamb1
ENSMUSG00000033499	La ribonucleoprotein domain family, member 4B	Larp4b
ENSMUSG00000032258	Leber congenital amaurosis 5 (human)	Lca5
ENSMUSG00000054469	lysocardiolipin acyltransferase 1	Lclat1
ENSMUSG00000074579	leucine, glutamate and lysine rich 1	Lekr1
ENSMUSG00000048661	LEM domain containing 3	Lemd3
ENSMUSG00000057722	leptin receptor	Lepr
ENSMUSG00000024972	lectin, galactose binding, soluble 12	Lgals12
ENSMUSG00000035310	lin-54 homolog (C. elegans)	Lin54
ENSMUSG00000027162	lin-7 homolog C (C. elegans)	Lin7c
MGI:MGI:5428668	long intergenic non-protein coding RNA of erythroid differentiation 1	Lincred1
ENSMUSG00000047786	limb and CNS expressed 1	Lix1
ENSMUSG00000002279	lipase maturation factor 1	Lmf1
ENSMUSG00000030226	LIM domain only 3	Lmo3
ENSMUSG00000009207	lunapark, ER junction formation factor	Lnpk
ENSMUSG00000048814	LON peptidase N-terminal domain and ring finger 2	Lonrf2
ENSMUSG00000032818	lipoxygenase homology domains 1	Loxhd1
ENSMUSG00000034205	lysyl oxidase-like 2	Loxl2
ENSMUSG00000036832	lysophosphatidic acid receptor 3	Lpar3
ENSMUSG00000028080	LPS-responsive beige-like anchor	Lrba
ENSMUSG00000031290	leucine-rich repeats and calponin homology (CH) domain containing 2	Lrch2
ENSMUSG00000056215	leucine-rich repeats and guanylate kinase domain containing	Lrguk
ENSMUSG00000056260	ligand dependent nuclear receptor interacting factor 1	Lrif1
ENSMUSG00000030201	low density lipoprotein receptor-related protein 6	Lrp6
ENSMUSG00000052316	leucine rich repeat containing 15	Lrrc15
ENSMUSG00000049799	leucine rich repeat containing 19	Lrrc19
ENSMUSG00000027702	leucine rich repeat containing 34	Lrrc34
Ensembl:ENSMUSG00000059114	leucine rich repeat containing 74A	Lrrc74a
ENSMUSG00000070639	leucine rich repeat containing 8 family, member B	Lrrc8b
ENSMUSG00000032497	leucine rich repeat (in FLII) interacting protein 2	Lrrfip2
ENSMUSG00000034648	leucine rich repeat protein 1, neuronal	Lrrn1
ENSMUSG00000018819	lymphocyte specific 1	Lsp1
ENSMUSG00000001870	latent transforming growth factor beta binding protein 1	Ltbp1
ENSMUSG00000029823	LUC7-like 2 (S. cerevisiae)	Luc7l2
ENSMUSG00000025779	lymphocyte antigen 96	Ly96
ENSMUSG00000032530	lysozyme-like 4	Lyzl4
ENSMUSG00000028649	microtubule-actin crosslinking factor 1	Macf1
ENSMUSG00000040629	maelstrom spermatogenic transposon silencer	Mael
ENSMUSG00000052539	membrane associated guanylate kinase, WW and PDZ domain containing 3	Magi3
ENSMUSG00000037306	mannosidase, alpha, class 1C, member 1	Man1c1
ENSMUSG00000040147	monoamine oxidase B	Maob
ENSMUSG00000033352	mitogen-activated protein kinase kinase 4	Map2k4
ENSMUSG00000020623	mitogen-activated protein kinase kinase 6	Map2k6
ENSMUSG00000002948	mitogen-activated protein kinase kinase 7	Map2k7
ENSMUSG00000031303	mitogen-activated protein kinase kinase kinase 15	Map3k15
ENSMUSG00000032479	microtubule-associated protein 4	Map4
ENSMUSG00000026074	mitogen-activated protein kinase kinase kinase kinase 4	Map4k4
ENSMUSG00000034761	mitogen-activated protein kinase kinase kinase kinase 5	Map4k5
ENSMUSG00000029454	MAP kinase-activated protein kinase 5	Mapkapk5
ENSMUSG00000004891	nestin	Marc2
ENSMUSG00000032656	membrane associated ring-CH-type finger 3	March3
ENSMUSG00000039100	membrane associated ring-CH-type finger 6	March6
ENSMUSG00000068037	MAS1 oncogene	Mas1
ENSMUSG00000003810	microtubule associated serine/threonine kinase 2	Mast2
ENSMUSG00000026779	microtubule associated serine/threonine kinase-like	Mastl
ENSMUSG00000020583	matrilin 3	Matn3
ENSMUSG00000018893	myoglobin	Mb
ENSMUSG00000021028	MAP3K12 binding inhibitory protein 1	Mbip
ENSMUSG00000020646	membrane bound O-acyltransferase domain containing 2	Mboat2
ENSMUSG00000048170	minichromosome maintenance complex binding protein	Mcmbp
ENSMUSG00000021596	multiple C2 domains, transmembrane 1	Mctp1
ENSMUSG00000000355	malignant T cell amplified sequence 1	Mcts1
ENSMUSG00000041390	MyoD family inhibitor domain containing	Mdfic
ENSMUSG00000054387	transformed mouse 3T3 cell double minute 4	Mdm4
ENSMUSG00000024556	malic enzyme 2, NAD(+)-dependent, mitochondrial	Me2
ENSMUSG00000027684	MDS1 and EVI1 complex locus	Mecom
ENSMUSG00000034297	mediator complex subunit 13	Med13
ENSMUSG00000018076	mediator complex subunit 13-like	Med13l
ENSMUSG00000045248	mediator complex subunit 26	Med26
ENSMUSG00000021268	maternally expressed 3	Meg3
ENSMUSG00000024593	multiple EGF-like-domains 10	Megf10
ENSMUSG00000020160	Meis homeobox 1	Meis1
ENSMUSG00000027210	Meis homeobox 2	Meis2
ENSMUSG00000058704	mediator of cell motility 1	Memo1
ENSMUSG00000005813	methionyl aminopeptidase 1	Metap1
ENSMUSG00000041921	methionyl aminopeptidase type 1D (mitochondrial)	Metap1d
ENSMUSG00000057234	methyltransferase like 15	Mettl15
ENSMUSG00000036009	methyltransferase like 25	Mettl25
ENSMUSG00000041975	methyltransferase like 8	Mettl8
ENSMUSG00000027668	mitofusin 1	Mfn1
ENSMUSG00000025759	major facilitator superfamily domain containing 8	Mfsd8
ENSMUSG00000033943	MAX gene associated	Mga
ENSMUSG00000030218	matrix Gla protein	Mgp
ENSMUSG00000024294	mindbomb E3 ubiquitin protein ligase 1	Mib1
ENSMUSG00000038244	MICAL C-terminal like	Micalcl
ENSMUSG00000026767	MINDY lysine 48 deubiquitinase 3	Mindy3
ENSMUSG00000021993	mitochondrial intermediate peptidase	Mipep
ENSMUSG00000047022	mirror-image polydactyly 1	Mipol1
ENSMUSG00000035158	melanogenesis associated transcription factor	Mitf
ENSMUSG00000025609	muskelin 1, intracellular mediator containing kelch motifs	Mkln1
ENSMUSG00000061013	mohawk homeobox	Mkx
ENSMUSG00000028496	myeloid/lymphoid or mixed-lineage leukemia; translocated to, 3	Mllt3
ENSMUSG00000041445	multimerin 2	Mmrn2
ENSMUSG00000033752	meiotic nuclear divisions 1	Mnd1
ENSMUSG00000043131	MOB kinase activator 1A	Mob1a
ENSMUSG00000034602	MON2 homolog, regulator of endosome to Golgi trafficking	Mon2
ENSMUSG00000022652	microrchidia 1	Morc1
ENSMUSG00000026894	MORN repeat containing 5	Morn5
ENSMUSG00000021112	membrane protein, palmitoylated 5 (MAGUK p55 subfamily member 5)	Mpp5
ENSMUSG00000041708	metallophosphoesterase domain containing 1	Mpped1
ENSMUSG00000016386	metallophosphoesterase domain containing 2	Mpped2
ENSMUSG00000005417	myosin phosphatase Rho interacting protein	Mprip
ENSMUSG00000026712	mannose receptor, C type 1	Mrc1
ENSMUSG00000074109	MAS-related GPR, member X2	Mrgprx2
ENSMUSG00000079429	maestro heat-like repeat family member 2A	Mroh2a
ENSMUSG00000071890	maestro heat-like repeat family member 9	Mroh9
ENSMUSG00000032563	mitochondrial ribosomal protein L3	Mrpl3
ENSMUSG00000044018	mitochondrial ribosomal protein L50	Mrpl50
ENSMUSG00000016833	mitochondrial ribosomal protein S18C	Mrps18c
ENSMUSG00000061474	mitochondrial ribosomal protein S36	Mrps36
ENSMUSG00000026887	mitochondrial ribosome recycling factor	Mrrf
ENSMUSG00000101389	membrane-spanning 4-domains, subfamily A, member 4A	Ms4a4a
ENSMUSG00000031207	moesin	Msn
ENSMUSG00000028890	metal response element binding transcription factor 1	Mtf1
ENSMUSG00000021048	methylenetetrahydrofolate dehydrogenase (NADP+ dependent), methenyltetrahydrofolate cyclohydrolase, formyltetrahydrofolate synthase	Mthfd1
ENSMUSG00000040675	methylenetetrahydrofolate dehydrogenase (NADP+ dependent) 1-like	Mthfd1l
ENSMUSG00000020459	mitochondrial translational initiation factor 2	Mtif2
ENSMUSG00000039431	myotubularin related protein 7	Mtmr7
ENSMUSG00000021311	5-methyltetrahydrofolate-homocysteine methyltransferase	Mtr
ENSMUSG00000027099	metaxin 2	Mtx2
ENSMUSG00000025912	myeloblastosis oncogene-like 1	Mybl1
ENSMUSG00000020061	myosin binding protein C, slow-type	Mybpc1
ENSMUSG00000033004	MYC binding protein 2, E3 ubiquitin protein ligase	Mycbp2
ENSMUSG00000018830	myosin, heavy polypeptide 11, smooth muscle	Myh11
ENSMUSG00000055775	myosin, heavy polypeptide 8, skeletal muscle, perinatal	Myh8
ENSMUSG00000032220	myosin IE	Myo1e
ENSMUSG00000025716	myosin IIIA	Myo3a
ENSMUSG00000034593	myosin VA	Myo5a
ENSMUSG00000025885	myosin VB	Myo5b
ENSMUSG00000024471	myotilin	Myot
ENSMUSG00000010505	myelin transcription factor 1	Myt1
ENSMUSG00000031652	NEDD4 binding protein 1	N4bp1
ENSMUSG00000029413	N-acylethanolamine acid amidase	Naaa
ENSMUSG00000102758	N-acetylated alpha-linked acidic dipeptidase-like 2	Naaladl2
ENSMUSG00000024581	N-ethylmaleimide sensitive fusion protein attachment protein gamma	Napg
ENSMUSG00000052512	neuron navigator 2	Nav2
ENSMUSG00000020181	neuron navigator 3	Nav3
ENSMUSG00000035024	non-SMC condensin II complex, subunit D3	Ncapd3
ENSMUSG00000015880	non-SMC condensin I complex, subunit G	Ncapg
ENSMUSG00000042029	non-SMC condensin II complex, subunit G2	Ncapg2
ENSMUSG00000026234	nucleolin	Ncl
ENSMUSG00000020647	nuclear receptor coactivator 1	Ncoa1
ENSMUSG00000005886	nuclear receptor coactivator 2	Ncoa2
ENSMUSG00000039804	nuclear receptor coactivator 5	Ncoa5
ENSMUSG00000024425	Nedd4 family interacting protein 1	Ndfip1
ENSMUSG00000026950	nebulin	Neb
ENSMUSG00000053702	nebulette	Nebl
ENSMUSG00000040536	N-terminal EF-hand calcium binding protein 1	Necab1
ENSMUSG00000032340	neogenin	Neo1
ENSMUSG00000050321	neuropilin (NRP) and tolloid (TLL)-like 1	Neto1
ENSMUSG00000036902	neuropilin (NRP) and tolloid (TLL)-like 2	Neto2
ENSMUSG00000020716	neurofibromin 1	Nf1
ENSMUSG00000015839	nuclear factor, erythroid derived 2, like 2	Nfe2l2
ENSMUSG00000028565	nuclear factor I/A	Nfia
ENSMUSG00000028163	nuclear factor of kappa light polypeptide gene enhancer in B cells 1	Nfkb1
ENSMUSG00000025078	NHL repeat containing 2	Nhlrc2
ENSMUSG00000059493	NHS actin remodeling regulator	Nhs
ENSMUSG00000079481	NHS-like 2	Nhsl2
ENSMUSG00000041377	ninjurin 2	Ninj2
ENSMUSG00000030452	non imprinted in Prader-Willi/Angelman syndrome 2 homolog (human)	Nipa2
ENSMUSG00000022141	NIPBL cohesin loading factor	Nipbl
ENSMUSG00000017376	nemo like kinase	Nlk
ENSMUSG00000026575	NME/NM23 family member 7	Nme7
ENSMUSG00000032456	nicotinamide nucleotide adenylyltransferase 3	Nmnat3
ENSMUSG00000021010	neuronal PAS domain protein 3	Npas3
ENSMUSG00000033774	neuropeptides B/W receptor 1	Npbwr1
ENSMUSG00000040998	nephronectin	Npnt
ENSMUSG00000075000	nuclear receptor binding factor 2	Nrbf2
ENSMUSG00000053510	nardilysin, N-arginine dibasic convertase, NRD convertase 1	Nrd1
ENSMUSG00000060275	neuregulin 2	Nrg2
ENSMUSG00000025810	neuropilin 1	Nrp1
ENSMUSG00000025041	5'-nucleotidase, cytosolic II	Nt5c2
ENSMUSG00000039480	5'-nucleotidase domain containing 1	Nt5dc1
ENSMUSG00000020902	netrin 1	Ntn1
ENSMUSG00000059146	neurotrophic tyrosine kinase, receptor, type 3	Ntrk3
ENSMUSG00000035142	nucleotide binding protein-like	Nubpl
ENSMUSG00000031754	nudix (nucleoside diphosphate linked moiety X)-type motif 21	Nudt21
ENSMUSG00000051329	nucleoporin 160	Nup160
ENSMUSG00000063550	nucleoporin 98	Nup98
ENSMUSG00000020844	nucleoredoxin	Nxn
ENSMUSG00000029153	OCIA domain containing 2	Ociad2
ENSMUSG00000021638	occludin	Ocln
ENSMUSG00000011179	ornithine decarboxylase, structural 1	Odc1
ENSMUSG00000034160	O-linked N-acetylglucosamine (GlcNAc) transferase (UDP-N-acetylglucosamine:polypeptide-N-acetylglucosaminyl transferase)	Ogt
ENSMUSG00000050028	olfactory receptor 745	Olfr745
ENSMUSG00000038084	OPA1, mitochondrial dynamin like GTPase	Opa1
ENSMUSG00000062257	opioid binding protein/cell adhesion molecule-like	Opcml
ENSMUSG00000043972	opsin 5	Opn5
ENSMUSG00000026761	origin recognition complex, subunit 4	Orc4
ENSMUSG00000040875	oxysterol binding protein-like 10	Osbpl10
ENSMUSG00000038495	OTU domain containing 7B	Otud7b
ENSMUSG00000048779	pyrimidinergic receptor P2Y, G-protein coupled, 6	P2ry6
ENSMUSG00000029647	PAN3 poly(A) specific ribonuclease subunit	Pan3
ENSMUSG00000021111	poly (A) polymerase alpha	Papola
ENSMUSG00000073530	pappalysin 2	Pappa2
ENSMUSG00000025931	progestin and adipoQ receptor family member VIII	Paqr8
ENSMUSG00000034981	prostate androgen-regulated mucin-like protein 1	Parm1
ENSMUSG00000054509	poly (ADP-ribose) polymerase family, member 4	Parp4
ENSMUSG00000021725	poly (ADP-ribose) polymerase family, member 8	Parp8
ENSMUSG00000035873	PRKC, apoptosis, WT1, regulator	Pawr
ENSMUSG00000027168	paired box 6	Pax6
ENSMUSG00000022974	PAX3 and PAX7 binding protein 1	Paxbp1
ENSMUSG00000042323	polybromo 1	Pbrm1
ENSMUSG00000034755	protocadherin 11 X-linked	Pcdh11x
ENSMUSG00000103442	protocadherin alpha 1	Pcdha1
ENSMUSG00000007440	protocadherin alpha 10	Pcdha10
ENSMUSG00000102206	protocadherin alpha 11	Pcdha11
ENSMUSG00000103310	protocadherin alpha 12	Pcdha12
ENSMUSG00000104148	protocadherin alpha 2	Pcdha2
ENSMUSG00000102312	protocadherin alpha 3	Pcdha3
ENSMUSG00000104252	protocadherin alpha 4	Pcdha4
ENSMUSG00000103092	protocadherin alpha 5	Pcdha5
ENSMUSG00000103707	protocadherin alpha 6	Pcdha6
ENSMUSG00000104318	protocadherin alpha 7	Pcdha7
ENSMUSG00000103800	protocadherin alpha 8	Pcdha8
ENSMUSG00000103770	protocadherin alpha 9	Pcdha9
ENSMUSG00000103255	protocadherin alpha subfamily C, 1	Pcdhac1
ENSMUSG00000048347	protocadherin beta 18	Pcdhb18
ENSMUSG00000103144	protocadherin gamma subfamily A, 1	Pcdhga1
ENSMUSG00000102222	protocadherin gamma subfamily A, 10	Pcdhga10
ENSMUSG00000102742	protocadherin gamma subfamily A, 11	Pcdhga11
ENSMUSG00000102428	protocadherin gamma subfamily A, 12	Pcdhga12
ENSMUSG00000104346	protocadherin gamma subfamily A, 3	Pcdhga3
ENSMUSG00000103677	protocadherin gamma subfamily A, 4	Pcdhga4
ENSMUSG00000103567	protocadherin gamma subfamily A, 5	Pcdhga5
ENSMUSG00000103793	protocadherin gamma subfamily A, 6	Pcdhga6
ENSMUSG00000103472	protocadherin gamma subfamily A, 7	Pcdhga7
ENSMUSG00000103037	protocadherin gamma subfamily B, 1	Pcdhgb1
ENSMUSG00000102748	protocadherin gamma subfamily B, 2	Pcdhgb2
ENSMUSG00000103088	protocadherin gamma subfamily B, 6	Pcdhgb6
ENSMUSG00000104063	protocadherin gamma subfamily B, 7	Pcdhgb7
MGI:MGI:1935200	protocadherin gamma subfamily B, 8	Pcdhgb8
ENSMUSG00000044250	PC-esterase domain containing 1B	Pced1b
ENSMUSG00000031592	pericentriolar material 1	Pcm1
ENSMUSG00000027589	protein-L-isoaspartate (D-aspartate) O-methyltransferase domain containing 2	Pcmtd2
ENSMUSG00000021587	proprotein convertase subtilisin/kexin type 1	Pcsk1
ENSMUSG00000027419	proprotein convertase subtilisin/kexin type 2	Pcsk2
ENSMUSG00000023868	phosphodiesterase 10A	Pde10a
ENSMUSG00000030671	phosphodiesterase 3B, cGMP-inhibited	Pde3b
ENSMUSG00000030968	protein disulfide isomerase-like, testis expressed	Pdilt
ENSMUSG00000035232	pyruvate dehydrogenase kinase, isoenzyme 3	Pdk3
ENSMUSG00000034021	PDS5 cohesin associated factor B	Pds5b
ENSMUSG00000035357	PDZ domain containing RING finger 3	Pdzrn3
ENSMUSG00000092035	paternally expressed 10	Peg10
ENSMUSG00000020134	pellino 1	Peli1
ENSMUSG00000027674	peroxisomal biogenesis factor 5-like	Pex5l
ENSMUSG00000020899	phosphoribosylformylglycinamidine synthase (FGAR amidotransferase)	Pfas
ENSMUSG00000055313	piggyBac transposable element derived 1	Pgbd1
ENSMUSG00000024477	protein geranylgeranyltransferase type I, beta subunit	Pggt1b
ENSMUSG00000041731	phosphoglucomutase 5	Pgm5
ENSMUSG00000017715	phosphatidylglycerophosphate synthase 1	Pgs1
ENSMUSG00000037791	PHD finger protein 12	Phf12
ENSMUSG00000058318	PHD finger protein 21A	Phf21a
ENSMUSG00000034055	phosphorylase kinase alpha 1	Phka1
ENSMUSG00000044340	PH domain and leucine rich repeat protein phosphatase 1	Phlpp1
ENSMUSG00000039361	phosphatidylinositol binding clathrin assembly protein	Picalm
ENSMUSG00000029263	phosphatidylinositol glycan anchor biosynthesis, class G	Pigg
ENSMUSG00000041417	phosphoinositide-3-kinase regulatory subunit 1	Pik3r1
ENSMUSG00000046207	phosphoinositide-3-kinase regulatory subunit 5	Pik3r6
ENSMUSG00000021958	PIN2/TERF1 interacting, telomerase inhibitor 1	Pinx1
ENSMUSG00000031379	pirin	Pir
ENSMUSG00000029406	phosphatidylinositol transfer protein, membrane-associated 2	Pitpnm2
ENSMUSG00000040543	PITPNM family member 3	Pitpnm3
ENSMUSG00000034416	polycystic kidney disease 1 like 2	Pkd1l2
ENSMUSG00000035268	protein kinase inhibitor, gamma	Pkig
ENSMUSG00000029134	phospholipase B1	Plb1
ENSMUSG00000040061	phospholipase C, beta 2	Plcb2
ENSMUSG00000034330	phospholipase C, gamma 2	Plcg2
ENSMUSG00000038349	phospholipase C-like 1	Plcl1
ENSMUSG00000031557	pleckstrin homology domain-containing, family A (phosphoinositide binding specific) member 2	Plekha2
ENSMUSG00000066438	pleckstrin homology domain containing, family D (with coiled-coil domains) member 1	Plekhd1
ENSMUSG00000051344	pleckstrin homology domain containing, family M, member 3	Plekhm3
ENSMUSG00000059481	plasminogen	Plg
ENSMUSG00000044667	phospholipid phosphatase related 4	Plppr4
ENSMUSG00000049493	plastin 1 (I-isoform)	Pls1
ENSMUSG00000029765	plexin A4	Plxna4
ENSMUSG00000074785	plexin C1	Plxnc1
ENSMUSG00000028248	PNN interacting serine/arginine-rich	Pnisr
ENSMUSG00000034206	polymerase (DNA directed), theta	Polq
ENSMUSG00000028318	polymerase (RNA) I polypeptide E	Polr1e
ENSMUSG00000019848	popeye domain containing 3	Popdc3
ENSMUSG00000027750	periostin, osteoblast specific factor	Postn
ENSMUSG00000029676	protection of telomeres 1A	Pot1a
ENSMUSG00000063932	POTE ankyrin domain family, member G	Poteg
ENSMUSG00000026565	POU domain, class 2, transcription factor 1	Pou2f1
ENSMUSG00000022383	peroxisome proliferator activated receptor alpha	Ppara
ENSMUSG00000063849	phosphopantothenoylcysteine decarboxylase	Ppcdc
ENSMUSG00000036167	periphilin 1	Pphln1
ENSMUSG00000027804	peptidylprolyl isomerase D (cyclophilin D)	Ppid
ENSMUSG00000042133	peptidyl-prolyl isomerase G (cyclophilin G)	Ppig
ENSMUSG00000039457	periplakin	Ppl
ENSMUSG00000061130	protein phosphatase 1B, magnesium dependent, beta isoform	Ppm1b
ENSMUSG00000046442	protein phosphatase 1E (PP2C domain containing)	Ppm1e
ENSMUSG00000037826	protein phosphatase 1K (PP2C domain containing)	Ppm1k
ENSMUSG00000027784	protein phosphatase 1 (formerly 2C)-like	Ppm1l
ENSMUSG00000019907	protein phosphatase 1, regulatory subunit 12A	Ppp1r12a
ENSMUSG00000025916	protein phosphatase 1, regulatory subunit 42	Ppp1r42
ENSMUSG00000024500	protein phosphatase 2, regulatory subunit B, beta	Ppp2r2b
ENSMUSG00000021816	protein phosphatase 3, catalytic subunit, beta isoform	Ppp3cb
ENSMUSG00000033953	protein phosphatase 3, regulatory subunit B, alpha isoform (calcineurin B, type I)	Ppp3r1
ENSMUSG00000020463	protein phosphatase 4 regulatory subunit 3B	Ppp4r3b
ENSMUSG00000036561	protein phosphatase 6, regulatory subunit 2	Ppp6r2
ENSMUSG00000024908	protein phosphatase 6, regulatory subunit 3	Ppp6r3
ENSMUSG00000042496	PR domain containing 10	Prdm10
ENSMUSG00000056671	PRELI domain containing 2	Prelid2
ENSMUSG00000026134	DNA primase, p58 subunit	Prim2
ENSMUSG00000021108	protein kinase C, eta	Prkch
ENSMUSG00000026778	protein kinase C, theta	Prkcq
ENSMUSG00000005268	prolactin receptor	Prlr
ENSMUSG00000061136	pre-mRNA processing factor 40A	Prpf40a
ENSMUSG00000073565	proline rich 16	Prr16
ENSMUSG00000030751	proteasome subunit alpha 1	Psma1
ENSMUSG00000060073	proteasome subunit alpha 3	Psma3
ENSMUSG00000028382	polypyrimidine tract binding protein 3	Ptbp3
ENSMUSG00000021518	phosphatidylserine synthase 1	Ptdss1
ENSMUSG00000034117	prostaglandin D2 receptor 2	Ptgdr2
ENSMUSG00000040016	prostaglandin E receptor 3 (subtype EP3)	Ptger3
ENSMUSG00000025946	parathyroid hormone 2 receptor	Pth2r
ENSMUSG00000026604	protein tyrosine phosphatase, non-receptor type 14	Ptpn14
ENSMUSG00000024539	protein tyrosine phosphatase, non-receptor type 2	Ptpn2
ENSMUSG00000025314	protein tyrosine phosphatase, receptor type, J	Ptprj
ENSMUSG00000030223	protein tyrosine phosphatase, receptor type, O	Ptpro
ENSMUSG00000020594	pumilio RNA-binding family member 2	Pum2
ENSMUSG00000044950	PWWP domain containing 2A	Pwwp2a
ENSMUSG00000004771	RAB11A, member RAS oncogene family	Rab11a
ENSMUSG00000024511	RAB27B, member RAS oncogene family	Rab27b
ENSMUSG00000027739	RAB33B, member RAS oncogene family	Rab33b
ENSMUSG00000064147	RAB44, member RAS oncogene family	Rab44
ENSMUSG00000030704	RAB6A, member RAS oncogene family	Rab6a
ENSMUSG00000035437	RAB GTPase activating protein 1	Rabgap1
ENSMUSG00000004451	v-ral simian leukemia viral oncogene B	Ralb
ENSMUSG00000021027	Ral GTPase activating protein, alpha subunit 1	Ralgapa1
ENSMUSG00000027652	Ral GTPase activating protein, beta subunit (non-catalytic)	Ralgapb
ENSMUSG00000026594	Ral GEF with PH domain and SH3 binding motif 2	Ralgps2
ENSMUSG00000040594	RAN binding protein 17	Ranbp17
ENSMUSG00000074909	RAN binding protein 6	Ranbp6
ENSMUSG00000038546	RAN binding protein 9	Ranbp9
ENSMUSG00000038807	RAP1 GTPase activating protein 2	Rap1gap2
ENSMUSG00000021549	RAS p21 protein activator 1	Rasa1
ENSMUSG00000021708	RAS protein-specific guanine nucleotide-releasing factor 2	Rasgrf2
ENSMUSG00000025907	RB1-inducible coiled-coil 1	Rb1cc1
ENSMUSG00000089824	RNA binding motif protein 12	Rbm12
ENSMUSG00000029701	RNA binding motif protein 28	Rbm28
ENSMUSG00000031433	RNA binding motif protein 41	Rbm41
ENSMUSG00000022951	regulator of calcineurin 1	Rcan1
ENSMUSG00000039852	arginine glutamic acid dipeptide (RE) repeats	Rere
ENSMUSG00000017802	reticulophagy regulator family member 3	Retreg3
ENSMUSG00000019841	REV3 like, DNA directed polymerase zeta catalytic subunit	Rev3l
ENSMUSG00000029191	replication factor C (activator 1) 1	Rfc1
ENSMUSG00000039316	raftlin lipid raft linker 1	Rftn1
ENSMUSG00000040929	regulatory factor X, 3 (influences HLA class II expression)	Rfx3
ENSMUSG00000037674	regulatory factor X, 7	Rfx7
ENSMUSG00000026482	ral guanine nucleotide dissociation stimulator,-like 1	Rgl1
ENSMUSG00000037627	regulator of G-protein signalling 22	Rgs22
ENSMUSG00000021719	regulator of G-protein signalling 7 binding protein	Rgs7bp
ENSMUSG00000017692	rhomboid like 3	Rhbdl3
ENSMUSG00000035620	RIC8 guanine nucleotide exchange factor B	Ric8b
ENSMUSG00000036202	replication timing regulatory factor 1	Rif1
ENSMUSG00000029420	RIMS binding protein 2	Rimbp2
ENSMUSG00000021428	RIO kinase 1	Riok1
ENSMUSG00000049878	rearranged L-myc fusion sequence	Rlf
ENSMUSG00000002222	required for meiotic nuclear division 5 homolog A	Rmnd5a
ENSMUSG00000021932	ribonuclease H2, subunit B	Rnaseh2b
ENSMUSG00000028098	ring finger protein 115	Rnf115
ENSMUSG00000070426	ring finger protein 121	Rnf121
ENSMUSG00000000365	ring finger protein 17	Rnf17
ENSMUSG00000026484	ring finger protein 2	Rnf2
ENSMUSG00000048911	ring finger protein 24	Rnf24
ENSMUSG00000028274	RNA guanylyltransferase and 5'-phosphatase	Rngtt
ENSMUSG00000024290	Rho-associated coiled-coil containing protein kinase 1	Rock1
ENSMUSG00000020580	Rho-associated coiled-coil containing protein kinase 2	Rock2
ENSMUSG00000035305	receptor tyrosine kinase-like orphan receptor 1	Ror1
ENSMUSG00000021464	receptor tyrosine kinase-like orphan receptor 2	Ror2
ENSMUSG00000036192	RAR-related orphan receptor beta	Rorb
ENSMUSG00000025900	retinitis pigmentosa 1 (human)	Rp1
ENSMUSG00000031174	retinitis pigmentosa GTPase regulator	Rpgr
ENSMUSG00000021180	ribosomal protein S6 kinase, polypeptide 5	Rps6ka5
ENSMUSG00000055723	related RAS viral (r-ras) oncogene 2	Rras2
ENSMUSG00000086993	remodeling and spacing factor 1, opposite strand 2	Rsf1os2
ENSMUSG00000085925	retrotransposon Gaglike 1	Rtl1
ENSMUSG00000020458	reticulon 4	Rtn4
ENSMUSG00000020070	RUN and FYVE domain-containing 2	Rufy2
ENSMUSG00000034009	relaxin/insulin-like family peptide receptor 1	Rxfp1
ENSMUSG00000072872	RING1 and YY1 binding protein	Rybp
ENSMUSG00000057378	ryanodine receptor 3	Ryr3
ENSMUSG00000021770	sterile alpha motif domain containing 8	Samd8
ENSMUSG00000023927	special AT-rich sequence binding protein 1	Satb1
ENSMUSG00000028492	stabilizer of axonemal microtubules 1	Saxo1
ENSMUSG00000038371	SET binding factor 2	Sbf2
ENSMUSG00000062110	Sec1 family domain containing 2	Scfd2
ENSMUSG00000023236	secretogranin V	Scg5
ENSMUSG00000021337	secretagogin, EF-hand calcium binding protein	Scgn
ENSMUSG00000030340	sodium channel, nonvoltage-gated 1 alpha	Scnn1a
ENSMUSG00000001052	Sec24 related gene family, member B (S. cerevisiae)	Sec24b
ENSMUSG00000025165	secreted and transmembrane 1A	Sectm1a
ENSMUSG00000075703	selenoprotein I	Selenoi
ENSMUSG00000063531	sema domain, immunoglobulin domain (Ig), short basic domain, secreted, (semaphorin) 3E	Sema3e
ENSMUSG00000034252	SUMO/sentrin specific peptidase 6	Senp6
ENSMUSG00000001833	septin 7	Sept7
ENSMUSG00000059248	septin 9	Sept9
ENSMUSG00000030839	secretion regulating guanine nucleotide exchange factor	Sergef
ENSMUSG00000027834	serine (or cysteine) peptidase inhibitor, clade I, member 1	Serpini1
ENSMUSG00000049800	SERTA domain containing 2	Sertad2
ENSMUSG00000042272	SEC14 and spectrin domains 1	Sestd1
ENSMUSG00000071350	SET domain, bifurcated 2	Setdb2
ENSMUSG00000006527	Scm-like with four mbt domains 1	Sfmbt1
ENSMUSG00000028820	splicing factor proline/glutamine rich (polypyrimidine tract binding protein associated)	Sfpq
ENSMUSG00000021789	surfactant associated protein A1	Sftpa1
ENSMUSG00000033720	sideroflexin 5	Sfxn5
ENSMUSG00000004631	sarcoglycan, epsilon	Sgce
ENSMUSG00000040451	sphingomyelin synthase 1	Sgms1
ENSMUSG00000040666	SH3-binding domain glutamic acid-rich protein	Sh3bgr
ENSMUSG00000037990	SH3 domain containing ring finger 3	Sh3rf3
ENSMUSG00000020669	Sh3 domain YSC-like 1	Sh3yl1
ENSMUSG00000035109	SHC (Src homology 2 domain containing) family, member 4	Shc4
ENSMUSG00000044461	shisa family member 2	Shisa2
ENSMUSG00000053930	shisa family member 6	Shisa6
ENSMUSG00000044991	shieldin complex subunit 1	Shld1
ENSMUSG00000024976	Shoc2, leucine rich repeat scaffold protein	Shoc2
ENSMUSG00000035378	SHQ1 homolog (S. cerevisiae)	Shq1
ENSMUSG00000022696	SID1 transmembrane family, member 1	Sidt1
ENSMUSG00000037112	salt inducible kinase 2	Sik2
ENSMUSG00000019913	single-minded family bHLH transcription factor 1	Sim1
ENSMUSG00000043183	SUMO-interacting motifs containing 1	Simc1
ENSMUSG00000057058	src family associated phosphoprotein 1	Skap1
ENSMUSG00000027660	SKI-like	Skil
ENSMUSG00000048766	selection and upkeep of intraepithelial T cells 10	Skint10
ENSMUSG00000091519	SKI family transcriptional corepressor 2	Skor2
ENSMUSG00000031684	solute carrier family 10 (sodium/bile acid cotransporter family), member 7	Slc10a7
ENSMUSG00000024597	solute carrier family 12, member 2	Slc12a2
ENSMUSG00000044378	solute carrier family 15, member 5	Slc15a5
ENSMUSG00000036083	solute carrier family 17 (sodium phosphate), member 3	Slc17a3
ENSMUSG00000023829	solute carrier family 22 (organic cation transporter), member 1	Slc22a1
ENSMUSG00000022366	solute carrier family 22 (organic cation transporter), member 22	Slc22a22
ENSMUSG00000063873	solute carrier family 24 (sodium/potassium/calcium exchanger), member 3	Slc24a3
ENSMUSG00000035183	solute carrier family 24, member 5	Slc24a5
ENSMUSG00000027010	solute carrier family 25 (mitochondrial carrier, Aralar), member 12	Slc25a12
ENSMUSG00000022299	solute carrier family 25, member 32	Slc25a32
ENSMUSG00000005107	solute carrier family 2 (facilitated glucose transporter), member 9	Slc2a9
ENSMUSG00000042195	solute carrier family 35, member F2	Slc35f2
ENSMUSG00000057060	solute carrier family 35, member F3	Slc35f3
ENSMUSG00000026342	solute carrier family 35, member F5	Slc35f5
ENSMUSG00000022462	solute carrier family 38, member 2	Slc38a2
ENSMUSG00000069855	solute carrier family 47, member 2	Slc47a2
ENSMUSG00000020226	solute carrier family 5 (neutral amino acid transporters, system A), member 4b	Slc5a4b
ENSMUSG00000094152	solute carrier family 6, member 16	Slc6a16
ENSMUSG00000022180	solute carrier family 7 (cationic amino acid transporter, y+ system), member 8	Slc7a8
ENSMUSG00000054640	solute carrier family 8 (sodium/calcium exchanger), member 1	Slc8a1
ENSMUSG00000050150	solute carrier family 9, subfamily B (NHA1, cation proton antiporter 1), member 1	Slc9b1
ENSMUSG00000040693	solute carrier organic anion transporter family, member 4C1	Slco4c1
ENSMUSG00000025938	solute carrier organic anion transporter family, member 5A1	Slco5a1
ENSMUSG00000031558	slit guidance ligand 2	Slit2
ENSMUSG00000025060	STE20-like kinase	Slk
ENSMUSG00000032402	SMAD family member 3	Smad3
ENSMUSG00000024921	SWI/SNF related, matrix associated, actin dependent regulator of chromatin, subfamily a, member 2	Smarca2
ENSMUSG00000031715	SWI/SNF related, matrix associated, actin dependent regulator of chromatin, subfamily a, member 5	Smarca5
ENSMUSG00000032481	SWI/SNF related, matrix associated, actin dependent regulator of chromatin, subfamily c, member 1	Smarcc1
ENSMUSG00000024974	structural maintenance of chromosomes 3	Smc3
ENSMUSG00000020608	structural maintenance of chromosomes 6	Smc6
ENSMUSG00000024054	SMC hinge domain containing 1	Smchd1
ENSMUSG00000038290	Smg-6 homolog, nonsense mediated mRNA decay factor (C. elegans)	Smg6
ENSMUSG00000042772	Smg-7 homolog, nonsense mediated mRNA decay factor (C. elegans)	Smg7
ENSMUSG00000074754	small integral membrane protein 26	Smim26
ENSMUSG00000027333	spermine oxidase	Smox
ENSMUSG00000071708	spermine synthase	Sms
ENSMUSG00000028409	smu-1 suppressor of mec-8 and unc-52 homolog (C. elegans)	Smu1
ENSMUSG00000055027	SET and MYND domain containing 1	Smyd1
ENSMUSG00000022765	synaptosomal-associated protein 29	Snap29
ENSMUSG00000028483	small nuclear RNA activating complex, polypeptide 3	Snapc3
ENSMUSG00000060429	syntrophin, basic 1	Sntb1
ENSMUSG00000020672	syntrophin, gamma 2	Sntg2
ENSMUSG00000032422	sorting nexin 14	Snx14
ENSMUSG00000031993	sorting nexin 19	Snx19
ENSMUSG00000024535	sorting nexing 24	Snx24
ENSMUSG00000028136	sorting nexin family member 27	Snx27
ENSMUSG00000019804	sorting nexin 3	Snx3
ENSMUSG00000038248	sine oculis binding protein	Sobp
ENSMUSG00000049313	sortilin-related receptor, LDLR class A repeats-containing	Sorl1
ENSMUSG00000068747	sortilin 1	Sort1
ENSMUSG00000034801	SOS Ras/Rho guanine nucleotide exchange factor 2	Sos2
ENSMUSG00000027109	trans-acting transcription factor 3	Sp3
ENSMUSG00000022783	sperm associated antigen 6-like	Spag6l
ENSMUSG00000027722	spermatogenesis associated 5	Spata5
ENSMUSG00000038305	spermatogenesis associated, serine-rich 2-like	Spats2l
ENSMUSG00000069910	spindle apparatus coiled-coil protein 1	Spdl1
ENSMUSG00000072663	sperm flagellar 2	Spef2
ENSMUSG00000043065	spindle and centriole associated protein 1	Spice1
ENSMUSG00000021395	spindlin 1	Spin1
ENSMUSG00000027366	signal peptide peptidase like 2A	Sppl2a
ENSMUSG00000027351	sprouty protein with EVH-1 domain 1, related sequence	Spred1
ENSMUSG00000011751	spectrin beta, non-erythrocytic 4	Sptbn4
ENSMUSG00000053877	Snf2-related CREBBP activator protein	Srcap
ENSMUSG00000039860	serine/arginine repetitive matrix 3	Srrm3
ENSMUSG00000016921	serine and arginine-rich splicing factor 6	Srsf6
ENSMUSG00000003992	single-stranded DNA binding protein 2	Ssbp2
ENSMUSG00000022885	beta galactoside alpha 2,6 sialyltransferase 1	St6gal1
ENSMUSG00000040710	ST8 alpha-N-acetyl-neuraminide alpha-2,8-sialyltransferase 4	St8sia4
ENSMUSG00000003418	ST8 alpha-N-acetyl-neuraminide alpha-2,8-sialyltransferase 6	St8sia6
ENSMUSG00000029254	signal transducing adaptor family member 1	Stap1
ENSMUSG00000026104	signal transducer and activator of transcription 1	Stat1
ENSMUSG00000004040	signal transducer and activator of transcription 3	Stat3
ENSMUSG00000062939	signal transducer and activator of transcription 4	Stat4
ENSMUSG00000025920	staufen double-stranded RNA binding protein 2	Stau2
ENSMUSG00000024966	stress-induced phosphoprotein 1	Stip1
ENSMUSG00000031027	serine/threonine kinase 33	Stk33
ENSMUSG00000027030	serine/threonine kinase 39	Stk39
ENSMUSG00000038143	storkhead box 2	Stox2
ENSMUSG00000020954	striatin, calmodulin binding protein 3	Strn3
ENSMUSG00000029125	syntaxin 18	Stx18
ENSMUSG00000020903	syntaxin 8	Stx8
ENSMUSG00000019790	syntaxin binding protein 5 (tomosyn)	Stxbp5
ENSMUSG00000022829	syntaxin binding protein 5-like	Stxbp5l
ENSMUSG00000046314	syntaxin binding protein 6 (amisyn)	Stxbp6
ENSMUSG00000061838	succinate-Coenzyme A ligase, GDP-forming, beta subunit	Suclg2
ENSMUSG00000022024	SGT1, suppressor of G2 allele of SKP1 (S. cerevisiae)	Sugt1
ENSMUSG00000029272	sulfotransferase family 1E, member 1	Sult1e1
ENSMUSG00000038045	sulfotransferase family, cytosolic, 6B, member 1	Sult6b1
ENSMUSG00000038576	sushi domain containing 4	Susd4
ENSMUSG00000052748	SWT1 RNA endoribonuclease homolog (S. cerevisiae)	Swt1
ENSMUSG00000038651	synaptonemal complex protein 2-like	Sycp2l
ENSMUSG00000074736	synapse differentiation inducing 1	Syndig1
ENSMUSG00000096054	spectrin repeat containing, nuclear envelope 1	Syne1
ENSMUSG00000063450	spectrin repeat containing, nuclear envelope 2	Syne2
ENSMUSG00000063260	synaptotagmin X	Syt10
ENSMUSG00000044912	synaptotagmin XVI	Syt16
ENSMUSG00000061762	tachykinin 1	Tac1
ENSMUSG00000030043	tachykinin receptor 1	Tacr1
ENSMUSG00000041949	transport and golgi organization 6	Tango6
ENSMUSG00000064289	TRAF family member-associated Nf-kappa B activator	Tank
ENSMUSG00000078280	taste receptor, type 2, member 122	Tas2r122
ENSMUSG00000004535	Tax1 (human T cell leukemia virus type I) binding protein 1	Tax1bp1
ENSMUSG00000048720	TBC1D12: TBC1 domain family, member 12	Tbc1d12
ENSMUSG00000039976	TBC1 domain family, member 16	Tbc1d16
ENSMUSG00000022749	TBC1 domain family, member 23	Tbc1d23
ENSMUSG00000052302	TBC1 domain family, member 30	Tbc1d30
ENSMUSG00000039230	tubulin-specific chaperone d	Tbcd
ENSMUSG00000027630	transducin (beta)-like 1X-linked receptor 1	Tbl1xr1
ENSMUSG00000014767	TATA box binding protein	Tbp
ENSMUSG00000000094	T-box 4	Tbx4
ENSMUSG00000018263	T-box 5	Tbx5
ENSMUSG00000021187	tandem C2 domains, nuclear	Tc2n
ENSMUSG00000032228	transcription factor 12	Tcf12
ENSMUSG00000068039	t-complex protein 1	Tcp1
ENSMUSG00000030491	tudor domain containing 12	Tdrd12
ENSMUSG00000022019	tudor domain containing 3	Tdrd3
ENSMUSG00000055320	TEA domain family member 1	Tead1
ENSMUSG00000006386	TEK receptor tyrosine kinase	Tek
ENSMUSG00000052616	telomere repeat binding bouquet formation protein 1	Terb1
ENSMUSG00000027229	telomere repeat binding bouquet formation protein 2	Terb2
ENSMUSG00000009670	testis expressed gene 11	Tex11
ENSMUSG00000040548	testis expressed gene 2	Tex2
ENSMUSG00000021056	testis expressed gene 21	Tex21
ENSMUSG00000030976	testis expressed 36	Tex36
ENSMUSG00000042596	transcription factor AP-2, delta	Tfap2d
ENSMUSG00000022757	Trk-fused gene	Tfg
ENSMUSG00000027082	tissue factor pathway inhibitor	Tfpi
ENSMUSG00000053469	thyroglobulin	Tg
ENSMUSG00000021253	transforming growth factor, beta 3	Tgfb3
ENSMUSG00000032440	transforming growth factor, beta receptor II	Tgfbr2
ENSMUSG00000043962	thyroid hormone receptor associated protein 3	Thrap3
ENSMUSG00000032625	thrombospondin, type I, domain containing 7A	Thsd7a
ENSMUSG00000030846	Tia1 cytotoxic granule-associated RNA binding protein-like 1	Tial1
ENSMUSG00000046688	TRAF-interacting protein with forkhead-associated domain	Tifa
ENSMUSG00000053626	tolloid-like	Tll1
ENSMUSG00000027801	transmembrane 4 superfamily member 4	Tm4sf4
ENSMUSG00000060332	transmembrane channel-like gene family 2	Tmc2
ENSMUSG00000020701	transmembrane protein 132E	Tmem132e
ENSMUSG00000047045	transmembrane protein 164	Tmem164
ENSMUSG00000057716	transmembrane protein 178B	Tmem178b
ENSMUSG00000060935	transmembrane protein 263	Tmem263
ENSMUSG00000040616	transmembrane protein 51	Tmem51
ENSMUSG00000028618	transmembrane protein 59	Tmem59
ENSMUSG00000054484	transmembrane protein 62	Tmem62
ENSMUSG00000049488	transmembrane protein 67	Tmem67
ENSMUSG00000033808	transmembrane protein 87A	Tmem87a
ENSMUSG00000030059	TATA element modulatory factor 1	Tmf1
ENSMUSG00000072845	transmembrane protease, serine 11a	Tmprss11a
ENSMUSG00000023915	tumor necrosis factor receptor superfamily, member 21	Tnfrsf21
ENSMUSG00000009470	transportin 1	Tnpo1
ENSMUSG00000047888	trinucleotide repeat containing 6b	Tnrc6b
ENSMUSG00000035614	TOG array regulator of axonemal microtubules 1	Togaram1
ENSMUSG00000042870	target of myb1 trafficking protein	Tom1
ENSMUSG00000000538	target of myb1-like 2 (chicken)	Tom1l2
ENSMUSG00000048399	transformation related protein 63 regulated	Tprg
ENSMUSG00000019842	TRAF3 interacting protein 2	Traf3ip2
ENSMUSG00000041779	translocating chain-associating membrane protein 2	Tram2
ENSMUSG00000047921	trafficking protein particle complex 9	Trappc9
ENSMUSG00000030775	T cell receptor associated transmembrane adaptor 1	Trat1
ENSMUSG00000026723	tRNA aspartic acid methyltransferase 1	Trdmt1
ENSMUSG00000039853	tripartite motif-containing 14	Trim14
ENSMUSG00000047821	tripartite motif-containing 16	Trim16
ENSMUSG00000029833	tripartite motif-containing 24	Trim24
ENSMUSG00000018548	tripartite motif-containing 37	Trim37
ENSMUSG00000026219	thyroid hormone receptor interactor 12	Trip12
ENSMUSG00000033439	tRNA methyltransferase 13	Trmt13
ENSMUSG00000053286	tRNA methyltransferase 1 like	Trmt1l
ENSMUSG00000067369	TRM2 tRNA methyltransferase 2B	Trmt2b
ENSMUSG00000043909	transformation related protein 53 binding protein 1	Trp53bp1
ENSMUSG00000027365	transient receptor potential cation channel, subfamily M, member 7	Trpm7
ENSMUSG00000014402	tumor susceptibility gene 101	Tsg101
ENSMUSG00000028152	tetraspanin 5	Tspan5
ENSMUSG00000030352	tetraspanin 9	Tspan9
ENSMUSG00000027194	tetratricopeptide repeat domain 17	Ttc17
ENSMUSG00000024078	tetratricopeptide repeat domain 27	Ttc27
ENSMUSG00000038172	tetratricopeptide repeat domain 39B	Ttc39b
ENSMUSG00000033530	tetratricopeptide repeat domain 7B	Ttc7b
ENSMUSG00000042734	tetratricopeptide repeat domain 9	Ttc9
ENSMUSG00000026885	tubulin tyrosine ligase-like family, member 11	Ttll11
ENSMUSG00000012609	tubulin tyrosine ligase-like family, member 5	Ttll5
ENSMUSG00000051747	titin	Ttn
ENSMUSG00000027263	tubulin, gamma complex associated protein 4	Tubgcp4
ENSMUSG00000118664	tumor suppressor candidate 3	Tusc3
ENSMUSG00000035248	terminal uridylyl transferase 7	Tut7
ENSMUSG00000050908	trans-golgi network vesicle protein 23A	Tvp23a
ENSMUSG00000007805	twist basic helix-loop-helix transcription factor 2	Twist2
ENSMUSG00000021830	thioredoxin domain containing 16	Txndc16
ENSMUSG00000032407	U2 snRNP-associated SURP domain containing	U2surp
ENSMUSG00000026670	UDP-N-acetylglucosamine pyrophosphorylase 1	Uap1
ENSMUSG00000030061	ubiquitin-like modifier activating enzyme 3	Uba3
ENSMUSG00000035898	ubiquitin-like modifier activating enzyme 6	Uba6
ENSMUSG00000042520	ubiquitin-associated protein 2-like	Ubap2l
ENSMUSG00000032415	ubiquitin-conjugating enzyme E2C binding protein	Ube2cbp
ENSMUSG00000058317	ubiquitin-conjugating enzyme E2E 2	Ube2e2
ENSMUSG00000020794	ubiquitin-conjugating enzyme E2G 1	Ube2g1
ENSMUSG00000028277	ubiquitin-conjugating enzyme E2J 1	Ube2j1
ENSMUSG00000038965	ubiquitin-conjugating enzyme E2L 3	Ube2l3
ENSMUSG00000025939	ubiquitin-conjugating enzyme E2W (putative)	Ube2w
ENSMUSG00000001687	ubiquitin-like 3	Ubl3
ENSMUSG00000027272	ubiquitin protein ligase E3 component n-recognin 1	Ubr1
ENSMUSG00000044308	ubiquitin protein ligase E3 component n-recognin 3	Ubr3
ENSMUSG00000037470	UDP-glucose glycoprotein glucosyltransferase 1	Uggt1
ENSMUSG00000090165	UDP glycosyltransferase 1 family, polypeptide A10	Ugt1a10
ENSMUSG00000054545	UDP glucuronosyltransferase 1 family, polypeptide A6A	Ugt1a6a
ENSMUSG00000024817	ubiquitin-like, containing PHD and RING finger domains 2	Uhrf2
ENSMUSG00000004798	unc-51 like kinase 2	Ulk2
ENSMUSG00000089862	UMAP1-MVP12 associated (UMA) domain containing 1	Umad1
ENSMUSG00000028456	unc-13 homolog B	Unc13b
ENSMUSG00000062151	unc-13 homolog C	Unc13c
ENSMUSG00000059921	unc-5 netrin receptor C	Unc5c
ENSMUSG00000028186	urate oxidase	Uox
ENSMUSG00000043241	UPF2 regulator of nonsense transcripts homolog (yeast)	Upf2
ENSMUSG00000038462	ubiquinol-cytochrome c reductase, Rieske iron-sulfur polypeptide 1	Uqcrfs1
ENSMUSG00000063882	ubiquinol-cytochrome c reductase hinge protein	Uqcrh
ENSMUSG00000068284	upstream transcription factor family member 3	Usf3
ENSMUSG00000030838	USH1 protein network component harmonin	Ush1c
ENSMUSG00000056900	ubiquitin specific peptidase 13 (isopeptidase T-3)	Usp13
ENSMUSG00000032376	ubiquitin specific peptidase 3	Usp3
ENSMUSG00000063317	ubiquitin specific peptidase 31	Usp31
ENSMUSG00000056342	ubiquitin specific peptidase 34	Usp34
ENSMUSG00000027363	ubiquitin specific peptidase 8	Usp8
ENSMUSG00000028955	vesicle-associated membrane protein 3	Vamp3
ENSMUSG00000027860	VANGL planar cell polarity 1	Vangl1
ENSMUSG00000046844	vesicle amine transport protein 1 like	Vat1l
ENSMUSG00000024076	vitrin	Vit
ENSMUSG00000091260	vomeronasal 2, receptor 19	Vmn2r19
ENSMUSG00000066372	vomeronasal 2, receptor 65	Vmn2r65
ENSMUSG00000079698	vomeronasal 2, receptor 93	Vmn2r93
ENSMUSG00000037646	vacuolar protein sorting 13B	Vps13b
ENSMUSG00000031696	VPS35 retromer complex component	Vps35
ENSMUSG00000031600	vacuolar protein sorting 37A	Vps37a
ENSMUSG00000020128	VPS54 GARP complex subunit	Vps54
ENSMUSG00000064090	vaccinia related kinase 2	Vrk2
ENSMUSG00000058997	von Willebrand factor A domain containing 8	Vwa8
ENSMUSG00000029636	WASP family, member 3	Wasf3
ENSMUSG00000038733	WD repeat domain 26	Wdr26
ENSMUSG00000040560	WD repeat domain 7	Wdr7
ENSMUSG00000027242	WD repeat domain 76	Wdr76
ENSMUSG00000078970	WD repeat domain 92	Wdr92
ENSMUSG00000012282	wingless-type MMTV integration site family, member 8A	Wnt8a
ENSMUSG00000041058	WW domain containing E3 ubiquitin protein ligase 1	Wwp1
ENSMUSG00000025027	X-prolyl aminopeptidase (aminopeptidase P) 1, soluble	Xpnpep1
ENSMUSG00000022401	X-prolyl aminopeptidase 3, mitochondrial	Xpnpep3
ENSMUSG00000021952	exportin 4	Xpo4
ENSMUSG00000000131	exportin 6	Xpo6
ENSMUSG00000026469	xenotropic and polytropic retrovirus receptor 1	Xpr1
ENSMUSG00000021615	X-ray repair complementing defective repair in Chinese hamster cells 4	Xrcc4
ENSMUSG00000014932	YES proto-oncogene 1, Src family tyrosine kinase	Yes1
ENSMUSG00000021244	YLP motif containing 1	Ylpm1
ENSMUSG00000018965	tyrosine 3-monooxygenase/tryptophan 5-monooxygenase activation protein, eta polypeptide	Ywhah
ENSMUSG00000034151	zinc finger, B-box domain containing	Zbbx
ENSMUSG00000027583	zinc finger and BTB domain containing 46	Zbtb46
ENSMUSG00000044646	zinc finger and BTB domain containing 7C	Zbtb7c
ENSMUSG00000022000	zinc finger CCCH type containing 13	Zc3h13
ENSMUSG00000027091	zinc finger CCCH-type containing 15	Zc3h15
ENSMUSG00000035649	zinc finger, CCHC domain containing 7	Zcchc7
ENSMUSG00000069189	zinc finger, DHHC domain containing 11	Zdhhc11
ENSMUSG00000034265	zinc finger, DHHC domain containing 14	Zdhhc14
ENSMUSG00000035798	zinc finger, DHHC domain containing 17	Zdhhc17
ENSMUSG00000039795	zinc finger, AN1-type domain 1	Zfand1
ENSMUSG00000030629	zinc finger, AN1-type domain 6	Zfand6
ENSMUSG00000025255	zinc finger homeodomain 4	Zfhx4
ENSMUSG00000027288	zinc finger protein 106	Zfp106
ENSMUSG00000055917	zinc finger protein 277	Zfp277
ENSMUSG00000038535	zinc finger protein 280D	Zfp280d
ENSMUSG00000057551	zinc finger protein 317	Zfp317
ENSMUSG00000057894	zinc finger protein 329	Zfp329
ENSMUSG00000044807	zinc finger protein 354C	Zfp354c
ENSMUSG00000037855	zinc finger protein 365	Zfp365
ENSMUSG00000014198	zinc finger protein 385C	Zfp385c
ENSMUSG00000042197	zinc finger protein 451	Zfp451
ENSMUSG00000058881	zinc finger protein 516	Zfp516
ENSMUSG00000024420	zinc finger protein 521	Zfp521
ENSMUSG00000005621	zinc finger protein 592	Zfp592
ENSMUSG00000057842	zinc finger protein 595	Zfp595
ENSMUSG00000039789	zinc finger protein 597	Zfp597
ENSMUSG00000028358	zinc finger protein 618	Zfp618
ENSMUSG00000046311	zinc finger protein 62	Zfp62
ENSMUSG00000030016	zinc finger protein 638	Zfp638
ENSMUSG00000062743	zinc finger protein 677	Zfp677
ENSMUSG00000058291	zinc finger protein 68	Zfp68
ENSMUSG00000046185	zinc finger protein 84	Zfp84
ENSMUSG00000033972	zinc finger protein 944	Zfp944
ENSMUSG00000059142	zinc finger protein 945	Zfp945
ENSMUSG00000037224	zinc finger, FYVE domain containing 28	Zfyve28
ENSMUSG00000067860	zinc finger protein of the cerebellum 3	Zic3
ENSMUSG00000020193	zona pellucida binding protein	Zpbp
ENSMUSG00000030967	zinc finger, RAN-binding domain containing 1	Zranb1
ENSMUSG00000032264	zw10 kinetochore protein	Zw10
ENSMUSG00000032400	zwilch kinetochore protein	Zwilch
ENSMUSG00000055670	zinc finger, ZZ-type with EF hand domain 1	Zzef1
