# Supplementary material for: Androgens regulate ovarian gene expression by balancing Ezh2-Jmjd3 mediated H3K27me3 dynamics
Source: PLoS Genet. 2021 Mar 30;17(3):e1009483. doi: 10.1371/journal.pgen.1009483 (PMC8034747; doi:10.1371/journal.pgen.1009483)
Supplement: S6 Dataset — (XLSX) [file pgen.1009483.s014.xlsx]

## Sheet: Sheet1
S6 Data
Up-regulated genes by negative-correlated enhancers						Down-regulated genes by negative-correlated enhancers
ENSEMBL ID	Gene Name	Gene Symbol	Enhancer			ENSEMBL ID	Gene Name	Gene Symbol	Enhancer
ENSMUSG00000102224	RIKEN cdna 4930447F24 gene	4930447F24Rik	chr9_108097558_108099558_-0.701_58.679			ENSMUSG00000030607	Aggrecan	Acan	chr7_85720371_85722371_-0.571_476.805, chr7_86070098_86072098_-0.638_107.112,
ENSMUSG00000025194	ATP-binding cassette, sub-family C (CFTR/MRP), member 2	Abcc2	chr19_43989678_43991678_-0.697_134.373						chr7_86035742_86037742_-0.748_170.001,
ENSMUSG00000024030	ATP binding cassette subfamily G member 1	Abcg1	chr17_31557685_31559685_-0.586_363.262, chr17_31174781_31176781_-0.63_17.228						chr7_86189803_86191803_-0.608_12.593
ENSMUSG00000023832	Acetyl-Coenzyme A acetyltransferase 2	Acat2	chr17_12700953_12702953_-0.454_450.349, chr17_13142493_13144493_-0.515_8.809			ENSMUSG00000044337	Atypical chemokine receptor 3	Ackr3	chr1_92485679_92487679_-0.463_379.645
ENSMUSG00000006403	A disintegrin-like and metallopeptidase (reprolysin type) with thrombospondin type 1 motif, 4	Adamts4	chr1_173199091_173201091_-0.498_20.761, chr1_173214043_173216043_-0.466_41.888			ENSMUSG00000055301	Alcohol dehydrogenase 7 (class IV), mu or sigma polypeptide	Adh7	chr3_138078527_138080527_-0.402_196.894
ENSMUSG00000040627	Activation-induced cytidine deaminase	Aicda	chr6_122446500_122448500_-0.654_65.0, chr6_122214699_122216699_-0.718_294.41			ENSMUSG00000031465	Angiopoietin 2	Angpt2	chr8_18732099_18734099_-0.415_7.765,
ENSMUSG00000038295	Autophagy related 9B	Atg9b	chr5_23974572_23976572_-0.642_70.699, chr5_23926028_23928028_-0.476_29.491, chr5_23889266_23891266_-0.564_7.271						chr8_18750210_18752210_-0.509_10.345,
ENSMUSG00000085664	Ataxin 7-like 1, opposite strand 2	Atxn7l1os2	chr12_34106500_34108500_-0.513_32.234						chr8_18744142_18746142_-0.6_4.277
ENSMUSG00000074768	Betaine-homocysteine methyltransferase	Bhmt	chr13_94430553_94432553_-0.797_13.022			ENSMUSG00000033007	Acid-sensing (proton-gated) ion channel family member 4	Asic4	chr1_75352617_75354617_-0.499_92.979,chr1_74815506_74817506_-0.584_619.423,chr1_75422844_75424844_-0.487_12.085,chr1_75387523_75389523_-0.538_47.406,chr1_75520298_75522298_-0.566_89.459,chr1_74933772_74935772_-0.516_511.003,chr1_74821822_74823822_-0.545_623.774,chr1_74840360_74842360_-0.445_598.668
ENSMUSG00000021835	Bone morphogenetic protein 4	Bmp4	chr14_47502217_47504217_-0.558_499.5, chr14_47313987_47315987_-0.501_299.931			ENSMUSG00000076441	Argininosuccinate synthetase 1	Ass1	chr2_30766500_30768500_-0.719_595.0
ENSMUSG00000020866	Calcium channel, voltage-dependent, T type, alpha 1G subunit	Cacna1g	chr11_94310934_94312934_-0.734_52.026			ENSMUSG00000074665	BPI fold containing family B, member 4	Bpifb4	chr2_154022875_154024875_-0.735_257.63,
ENSMUSG00000015093	Chloride intracellular channel 3	Clic3	chr2_25040999_25042999_-0.487_267.29						chr2_153682878_153684878_-0.481_77.748,
ENSMUSG00000001435	Collagen, type XVIII, alpha 1	Col18a1	chr10_76714481_76716481_-0.554_89.307, chr10_76721406_76723406_-0.613_96.232						chr2_153636609_153638609_-0.712_127.626
ENSMUSG00000029380	Chemokine (C-X-C motif) ligand 1	Cxcl1	chr5_91083951_91085951_-0.896_236.377, chr5_91102794_91104794_-0.571_217.534			ENSMUSG00000021373	CAP, adenylate cyclase-associated protein, 2 (yeast)	Cap2	chr13_46372780_46374780_-0.54_210.875
ENSMUSG00000001467	Cytochrome P450, family 51	Cyp51	chr5_3893788_3895788_-0.645_209.847, chr5_3645983_3647983_-0.905_457.838			ENSMUSG00000061353	Chemokine (C-X-C motif) ligand 12	Cxcl12	chr6_117775271_117777271_-0.46_660.434
ENSMUSG00000055809	Dynein, axonemal assembly factor 3	Dnaaf3	chr7_3533371_3535371_-0.804_948.14			ENSMUSG00000040856	Delta like non-canonical Notch ligand 1	Dlk1	chr12_111187080_111189080_-0.41_499.971,
ENSMUSG00000029168	Dihydropyrimidinase-like 5	Dpysl5	chr5_31394423_31396423_-0.652_381.57, chr5_31235405_31237405_-0.991_222.915						chr12_111514504_111516504_-0.888_823.236,
ENSMUSG00000038173	Ectonucleotide pyrophosphatase/phosphodiesterase 6	Enpp6	chr8_48458414_48460414_-0.587_388.543						chr12_110789431_110791431_-0.723_106.167
ENSMUSG00000052504	Eph receptor A3	Epha3	chr16_63467795_63469795_-0.593_393.291			ENSMUSG00000025127	Glucagon receptor	Gcgr	chr11_120563347_120565347_-0.544_165.779,
ENSMUSG00000040732	ETS transcription factor	Erg	chr16_96179785_96181785_-0.414_368.913						chr11_120603245_120605245_-0.471_205.676,
ENSMUSG00000024665	Fatty acid desaturase 2	Fads2	chr19_10289727_10291727_-0.769_114.813,chr19_10115781_10117781_-0.408_59.133,chr19_10259724_10261724_-0.445_85.538,chr19_10492332_10494332_-0.761_317.418,chr19_10513621_10515621_-0.5_338.707,chr19_9993572_9995572_-0.671_181.342,chr19_10135862_10137862_-0.467_39.053,chr19_10001342_10003342_-0.67_173.572						chr11_119959941_119961941_-0.582_424.042,
ENSMUSG00000027459	Family with sequence similarity 110, member A	Fam110a	chr2_152117223_152119223_-0.413_313.534, chr2_151820911_151822911_-0.612_17.223						chr11_120474828_120476828_-0.483_88.304,
ENSMUSG00000059743	Farnesyl diphosphate synthetase	Fdps	chr3_88751500_88753500_-0.713_150.0, chr3_88976574_88978574_-0.563_70.608, chr3_89244330_89246330_-0.618_335.671						chr11_120383955_120385955_-0.408_13.614
ENSMUSG00000085403	Predicted gene 13068 (lncrna gene, interact with ezh2)	Gm13068	chr4_149412172_149414172_-0.417_279.693			ENSMUSG00000025777	Ganglioside-induced differentiation-associated-protein 1	Gdap1	chr1_18011868_18013868_-0.469_875.811
ENSMUSG00000084979	Predicted gene 16267 (lncrna gene)	Gm16267	chr12_33936166_33938166_-0.528_151.657			ENSMUSG00000025934	Glutathione S-transferase, alpha 3	Gsta3	chr1_22092036_22094036_-0.423_858.81
ENSMUSG00000109127	Predicted gene, 31135 (lncrna gene)	Gm31135	chr8_8659865_8661865_-0.46_173.465			ENSMUSG00000005413	Heme oxygenase 1	Hmox1	chr8_77653309_77655309_-0.773_30.315,
ENSMUSG00000090610	Predicted gene 3571 (pseudogene)	Gm3571	chr10_93113140_93115140_-0.448_122.41, chr10_92614139_92616139_-0.624_621.291						chr8_77739481_77741481_-0.433_120.454,
ENSMUSG00000024697	Guanine nucleotide binding protein, alpha 14	Gna14	chr19_16610679_16612679_-0.694_100.509						chr8_77532828_77534828_-0.452_86.199
ENSMUSG00000026959	Glutamate receptor, ionotropic, NMDA1 (zeta 1)	Grin1	chr2_25138922_25140922_-0.609_21.038, chr2_25040999_25042999_-0.405_106.954			ENSMUSG00000006538	Indian hedgehog	Ihh	chr1_75092362_75094362_-0.524_111.471,
ENSMUSG00000046182	GSG1-like	Gsg1l	chr7_133136475_133138475_0.532_76.306, chr7_132695392_132697392_-0.44_530.678, chr7_132838470_132840470_-0.735_393.897, chr7_132877530_132879530_-0.675_348.541						chr1_75478081_75480081_-0.419_497.19,
ENSMUSG00000027360	Histidine decarboxylase	Hdc	chr2_126453478_126455478_-0.42_9.117						chr1_75435244_75437244_-0.857_435.566,
ENSMUSG00000058258	Isopentenyl-diphosphate delta isomerase	Idi1	chr13_8981760_8983760_-0.426_99.179, chr13_8880032_8882032_-0.602_3.725						chr1_75233637_75235637_-0.606_252.746,
ENSMUSG00000026535	Interferon activated gene 202B	Ifi202b	chr1_175854162_175856162_-0.548_56.77						chr1_75387523_75389523_-0.564_388.541,
ENSMUSG00000025491	Interferon induced transmembrane protein 1	Ifitm1	chr7_148029288_148031288_-0.494_112.412, chr7_148484291_148486291_-0.772_328.64, chr7_148656193_148658193_-0.494_515.529, chr7_148045377_148047377_-0.742_95.286,						chr1_74894387_74896387_-0.429_104.594
			chr7_148291149_148293149_-0.812_148.201			ENSMUSG00000021268	Maternally expressed 3	Meg3	chr12_110683264_110685264_-0.501_106.167
ENSMUSG00000059852	Potassium voltage-gated channel, subfamily G, member 2	Kcng2	chr18_80640475_80642475_-0.676_166.219			ENSMUSG00000064036	Maestro	Mro	chr18_74736998_74738998_-0.463_725.989
ENSMUSG00000057615	Regulator of NFKB signaling	Ldoc1	chrX_59034879_59036879_-0.567_71.929			ENSMUSG00000021640	NLR family, apoptosis inhibitory protein 1	Naip1	chr13_100922088_100924088_-0.644_294.382,
ENSMUSG00000024107	Luteinizing hormone/choriogonadotropin receptor	Lhcgr	chr17_89066881_89068881_-0.756_123.339						chr13_101376502_101378502_-0.696_160.032,
ENSMUSG00000030041	Meiosis 1 associated protein	M1ap	chr6_83653980_83655980_-0.438_676.928						chr13_100951780_100953780_-0.449_252.574
ENSMUSG00000078627	Membrane associated ring-CH-type finger 10	Marchf10	chr11_105389718_105391718_-0.629_152.378, chr11_105283394_105285394_-0.466_47.139			ENSMUSG00000021806	Nidogen 2	Nid2	chr14_20619154_20621154_-0.467_49.317,
ENSMUSG00000006517	Mevalonate (diphospho) decarboxylase	Mvd	chr8_124956036_124958036_-0.477_5.215, chr8_125090229_125092229_-0.622_137.392, chr8_125563597_125565597_-0.436_597.528						chr14_20583398_20585398_-0.596_13.561,
ENSMUSG00000015950	Neutrophil cytosolic factor 1	Ncf1	chr5_134754630_134756630_-0.478_36.428						chr14_20600500_20602500_-0.474_30.663
ENSMUSG00000020826	Nitric oxide synthase 2, inducible	Nos2	chr11_79156806_79158806_-0.537_421.292			ENSMUSG00000003849	NAD(P)H dehydrogenase, quinone 1	Nqo1	chr8_109913621_109915621_-0.714_12.044
ENSMUSG00000020787	Purinergic receptor P2X, ligand-gated ion channel, 1	P2rx1	chr11_72621386_72623386_-0.559_190.536			ENSMUSG00000049107	Neurotrophin 3	Ntf3	chr6_126594898_126596898_-0.57_479.642
ENSMUSG00000040276	Protein kinase C and casein kinase substrate in neurons 1	Pacsin1	chr17_27642485_27644485_-0.477_147.004, chr17_27139656_27141656_-0.647_646.527			ENSMUSG00000021396	Nucleoredoxin-like 2	Nxnl2	chr13_51793172_51795172_-0.567_525.828,
ENSMUSG00000033377	Palmdelphin	Palmd	chr3_116711788_116713788_-0.409_43.786						chr13_51513580_51515580_-0.485_249.117
ENSMUSG00000044254	Proprotein convertase subtilisin/kexin type 9	Pcsk9	chr4_106142897_106144897_-0.404_6.447, chr4_106197820_106199820_-0.862_64.201			ENSMUSG00000062372	Otoferlin	Otof	chr5_30938993_30940993_-0.432_179.183
ENSMUSG00000075270	Phosphodiesterase 11A	Pde11a	chr2_75911632_75913632_-0.46_81.737, chr2_76092343_76094343_-0.517_91.953			ENSMUSG00000021822	Plasminogen activator, urokinase	Plau	chr14_21637465_21639465_-0.758_22.181
ENSMUSG00000020388	PDZ and LIM domain 4	Pdlim4	chr11_54143531_54145531_-0.534_277.146, chr11_54084133_54086133_-0.425_199.696			ENSMUSG00000042453	Reelin	Reln	chr5_22488736_22490736_-0.474_925.865,
ENSMUSG00000030228	Phosphatidylinositol-4-phosphate 3-kinase catalytic subunit type 2 gamma	Pik3c2g	chr6_139768292_139770292_-0.571_17.063						chr5_22009513_22011513_-0.668_616.416
ENSMUSG00000031169	Porcupine O-acyltransferase	Porcn	chrX_7349757_7351757_-0.629_427.424			ENSMUSG00000097451	RNA imprinted and accumulated in nucleus	Rian	chr12_110983996_110985996_-0.503_139.426
ENSMUSG00000024124	Protease, serine 30	Prss30	chr17_23939793_23941793_-0.511_172.953, chr17_24125751_24127751_-0.919_14.238, chr17_23987693_23989693_-0.593_123.497			ENSMUSG00000020838	Solute carrier family 6 (neurotransmitter transporter, serotonin), member 4	Slc6a4	chr11_77115650_77117650_-0.506_293.974
ENSMUSG00000017969	Prostaglandin I2 (prostacyclin) synthase	Ptgis	chr2_167086168_167088168_-0.646_38.8, chr2_167742004_167744004_-0.626_705.215, chr2_166834151_166836151_-0.476_206.055, chr2_167011589_167013589_-0.688_22.148			ENSMUSG00000046699	SLIT and NTRK-like family, member 4	Slitrk4	chrX_61401933_61403933_-0.555_125.856
ENSMUSG00000034353	Receptor (calcitonin) activity modifying protein 1	Ramp1	chr1_93136500_93138500_-0.416_60.0			ENSMUSG00000031216	START domain containing 8	Stard8	chrX_96845011_96847011_-0.656_609.668
ENSMUSG00000043811	Reticulon 4 receptor	Rtn4r	chr16_18137799_18139799_-0.768_8.129, chr16_18109886_18111886_-0.474_19.784, chr16_18622145_18624145_-0.528_492.476, chr16_18575523_18577523_-0.405_445.853			ENSMUSG00000032419	T-box18	Tbx18	chr9_87876777_87878777_-0.422_251.846
ENSMUSG00000040026	Serum amyloid A 3	Saa3	chr7_54001571_54003571_-0.796_33.58, chr7_54018466_54020466_-0.588_50.474			ENSMUSG00000070867	Trab domain containing 2B	Trabd2b	chr4_114572715_114574715_-0.556_495.601
ENSMUSG00000025203	Stearoyl-Coenzyme A desaturase 2	Scd2	chr19_43989678_43991678_-0.646_369.774			ENSMUSG00000020099	Unc-5 netrin receptor B	Unc5b	chr10_60468254_60470254_-0.626_184.401,
ENSMUSG00000009378	Solute carrier family 16 (monocarboxylic acid transporters), member 12	Slc16a12	chr19_34758598_34760598_-0.577_52.886						chr10_59641364_59643364_-0.78_646.103
ENSMUSG00000034452	Solute carrier family 24 (sodium/potassium/calcium exchanger), member 1	Slc24a1	chr9_64660086_64662086_-0.436_134.323			ENSMUSG00000031380	Vascular endothelial growth factor D	Vegfd	chrX_160721598_160723598_-0.514_85.961
ENSMUSG00000036067	Solute carrier family 2 (facilitated glucose transporter), member 6	Slc2a6	chr2_26763913_26765913_-0.845_116.804, chr2_26879698_26881698_-0.603_2.604
ENSMUSG00000020264	Solute carrier family 36 (proton/amino acid symporter), member 2	Slc36a2	chr11_55001866_55003866_-0.491_4.595, chr11_54987433_54989433_-0.493_9.838
ENSMUSG00000031170	Solute carrier family 38, member 5	Slc38a5	chrX_7651797_7653797_-0.561_178.534, chrX_7155775_7157775_-0.895_673.747, chrX_7713511_7715511_-0.401_117.687
ENSMUSG00000025020	Slit guidance ligand 1	Slit1	chr19_41887156_41889156_-0.494_75.363, chr19_41700132_41702132_-0.451_112.598, chr19_41717629_41719629_-0.458_95.101
ENSMUSG00000053469	Thyroglobulin	Tg	chr15_66687115_66689115_-0.489_148.729
ENSMUSG00000038623	Transmembrane 6 superfamily member 1	Tm6sf1	chr7_88932474_88934474_-0.44_70.361
ENSMUSG00000024799	Transmembrane 7 superfamily member 2	Tm7sf2	chr19_6082801_6084801_-0.481_18.665
ENSMUSG00000020010	Vanin 3	Vnn3	chr10_24029510_24031510_-0.479_461.928
